# Supplementary material for: Proteome mapping of epidermal growth factor induced hepatocellular carcinomas identifies novel cell metabolism targets and mitogen activated protein kinase signalling events
Source: BMC Genomics. 2015 Feb 25;16(1):124. doi: 10.1186/s12864-015-1312-z (PMC4357185; doi:10.1186/s12864-015-1312-z)
Supplement: Additional file 1: Table S1. — Antibodies and dilutions used to study disease regulation by immunohistochemistry. [file 12864_2015_1312_MOESM1_ESM.xls]

## Sheet: Tabelle1
Table S1. Antibodies and dilutions used to study disease regulation by immunohistochemistry.
Antibody	Cat.Nr.	dilution	company
Antibody to GDI 2	10116-1-AP	0.111111	Proteintech Europe Ltd., Manchester, UK
Arginase II (H-64)	sc-20151	0.111111	Santa Cruz, Heidelberg, Germany
Antibody to CAPZA1	11806-1-AP	0.319444	Proteintech Europe Ltd., Manchester, UK
hnRNP L antibody	ab65049	0.736111	Abcam, Cambridge, UK
Rabbit Anti-beta Tubulin Monoclonal Antibody	ab52623	0.111111	Abcam, Cambride, UK
Amphiregulin (M-18)	sc-5797	0.145833	Santa Cruz, Heidelberg, Germany
Epiregulin (T-19)	sc-25232	0.145833	Santa Cruz, Heidelberg, Germany
HNF-4a	sc-6556	0.215278	Santa Cruz, Heidelberg, Germany
