# Supplementary material for: Proteome mapping of epidermal growth factor induced hepatocellular carcinomas identifies novel cell metabolism targets and mitogen activated protein kinase signalling events
Source: BMC Genomics. 2015 Feb 25;16(1):124. doi: 10.1186/s12864-015-1312-z (PMC4357185; doi:10.1186/s12864-015-1312-z)
Supplement: Additional file 2: Table S2. — Statistics and selection criteria for functional grouping of pathways terms of disease regulated proteins. A hypergeometric test followed by bonferroni correction was used with p-value ≤ 0.05. For grouping of pathway terms, the kappa score threshold was set to 0.4. [file 12864_2015_1312_MOESM2_ESM.xls]

## Sheet: Sheet1
Table S2. Statistics and selection criteria for functional grouping of pathways terms of disease regulated proteins. A hypergeometric test followed by bonferroni correction was used with p-value ≤ 0.05. For grouping of pathway terms, the kappa score threshold was set to 0.4.
Selection criteria for functional grouping of pathway terms
Selection citeria for pathway terms	Statistical Test Used	Enrichment (Right-sided hypergeometric test)
	Correction Method Used	Bonferroni step down
	Min GO Level	3
	Max GO Level	8
	Minimum number of Genes or Proteins	3
	Min percentage of Genes or Proteins	4
Selection citeria for grouping of pathway terms	GO Group	true
	Kappa Score Threshold	0.4
	Over View Term	SmallestPValue
	Group By Kappa Statistics	true
	Initial Group Size	2
	Sharing Group Percentage	50
