# Supplementary material for: Proteome mapping of epidermal growth factor induced hepatocellular carcinomas identifies novel cell metabolism targets and mitogen activated protein kinase signalling events
Source: BMC Genomics. 2015 Feb 25;16(1):124. doi: 10.1186/s12864-015-1312-z (PMC4357185; doi:10.1186/s12864-015-1312-z)
Supplement: Additional file 3: Table S3. — Different master regulators and associated network for proteins expressed in tumours only (To) or significantly regulated when compared to healthy liver of non-transgenic control animals (T + UR + DR). [file 12864_2015_1312_MOESM3_ESM.xls]

## Sheet: 5MRs_&_7MRs_Networks_Info
Table S3. Different master regulators and associated network for proteins expressed in tumours only (To) or significantly regulated when compared to healthy liver of non-transgenic control animals (T + UR + DR).
Master regulators for tumor specific proteins dataset (To)
Entrez ID	Master molecule) (Gene Symbol)	Maximal radius	Reachable total	Score	FDR	Z-Score	Ranks sum	Numbers of regulated proteins	Regulated proteins	Numbers of networks elements including master molecule	Network's elements including master molecule
20193	s100a1	4	1986	0.539477	0.014	2.05598	28	16	akr1c18,anxa6,apoa1,arg2,capza1,crk,eef2,fkbp4,lgals3,lmna,mvp,pcbp1,phgdh,plg,sri,tgm2	22	abca1,adra1d,casp6,creb1,fkbp1a,fn1,gfap,hemgn,mapk8,nr4a1,ppp2r1a,prkaca,prnp,ptbp1,ptpn11,ryr1,ryr2,s100a1,s100a4,trp53,vhlh,vim
18793	plaur	4	3104	0.542289	0.032	1.24409	41	20	aars,akr1c18,anxa6,apcs,apoa1,arg2,capza1,crk,eef2,fkbp4,hyou1,lgals3,lmna,mvp,nme1,pcbp1,phgdh,plg,sri,tgm2	24	abca1,agtr1a,akap13,akt1,aprt,casp3,cdc42,creb1,egfr,gfap,hdh,hsp90aa1,hsp90b1,il4,mapt,mdk,nr4a1,plaur,prkaca,ptbp1,pten,s100a1,s100b,trp53
14182	fgfr1	4	2951	0.50845	0.034	1.16597	50	18	aars,akr1c18,anxa6,apcs,apoa1,arg2,capza1,crk,eef2,fkbp4,hyou1,lmna,mvp,pcbp1,phgdh,plg,sri,tgm2	23	abca1,agtrap,akt1,aprt,cbl,creb1,ctla4,egfr,fgfr1,fn1,fos,gfap,hsp90aa1,il4,lck,mapk1,nr4a1,prkaca,ptbp1,ptpn11,rps6ka1,rps6kb1,s100a1
11610	agtrap	4	3126	0.517587	0.036	1.09282	53	19	akr1c18,anxa6,apcs,apoa1,arg2,capza1,crk,eef2,fkbp4,hyou1,lgals3,lmna,mvp,nme1,pcbp1,phgdh,plg,sri,tgm2	24	abca1,adp,agtr1a,agtrap,akt1,casp3,creb1,ctla4,egfr,fn1,gfap,hsp90aa1,il4,jak2,jun,men1,nfkb1,nr4a1,prkaca,ptbp1,ptpn11,s100a1,src,trp53
19205	ptbp1	4	3119	0.51923	0.04	1.01714	54	18	akr1c18,anxa6,apcs,apoa1,arg2,capza1,crk,eef2,fkbp4,hyou1,lgals3,lmna,mvp,pcbp1,phgdh,plg,sri,tgm2	26	abca1,abl1,agtrap,apaf1,apoe,app,bcl2,casp3,cd40lg,creb1,egfr,fn1,gfap,hsp90b1,hspa5,il4,irs1,nr4a1,prkaca,ptbp1,ptpn11,rps6kb1,s100a1,s100b,tpr,trp53
Master regulators for regulated proteins dataset (T+UR+DR)
Entrez ID	Master molecule) (Gene Symbol)	Maximal radius	Reachable total	Score	FDR	Z-Score	Ranks sum	Numbers of regulated proteins including master molecule	Regulated proteins including master molecule	Numbers of networks elements/ connecting proteins	Network's elements/ connecting proteins
11846	arg1	6	3992	0.705119	0.008	3.163	21	31	aars,akr1c18,anxa6,apcs,apoa1,apoe,arg1,arg2,capza1,crk,eef2,eg433182,fbp1,fkbp4,gars,gpx1,hspd1,hyou1,lgals3,lmna,mvp,nme1,pcbp1,pebp1,phb,phgdh,plg,sod1,sri,tgm2,vim	36	2010111i01rik,abca1,abl1,akap13,akt1,app,aprt,bgn,calcr,casp3,cdc42,creb1,csnk2a2,egf,fn1,frap1,gfap,gphn,hsp90b1,hspa5,il4,mdh2,nos2,nr4a1,pck1,ppp2r1a,prkaca,ptbp1,pten,pxn,s100a1,sdc2,setd2,tmem16a,tpr,trp53
11816	apoe	5	3992	0.760634	0.021	1.39029	21	31	aars,akr1c18,anxa6,apcs,apoa1,apoe,arg1,arg2,capza1,crk,eef2,eg433182,fbp1,fkbp4,gars,gpx1,hspd1,hyou1,lgals3,lmna,mvp,nme1,pcbp1,pebp1,phb,phgdh,plg,sod1,sri,tgm2,vim	35	2010111i01rik,abca1,abl1,akap13,akt1,app,aprt,bgn,calcr,casp3,cdc42,creb1,csnk2a2,egf,fn1,frap1,gfap,gphn,hsp90b1,hspa5,il4,mdh2,nos2,nr4a1,pck1,ppp2r1a,prkaca,ptbp1,pten,s100a1,sdc2,setd2,tmem16a,tpr,trp53
12304	pdia4	6	3993	0.653605	0.027	2.42647	28	32	aars,akr1c18,anxa6,apcs,apoa1,apoe,arg1,arg2,capza1,crk,eef2,eg433182,fbp1,fkbp4,gars,gpx1,hspd1,hyou1,lgals3,lmna,mvp,nme1,pcbp1,pdia4,pebp1,phb,phgdh,plg,sod1,sri,tgm2,vim	38	2010111i01rik,abca1,abl1,akap13,akt1,apob,app,aprt,bgn,canx,casp3,creb1,csnk2a2,eef2k,egf,fn1,frap1,gfap,gphn,hsp90aa1,hsp90b1,hspa1b,hspa4,hspa5,hspe1,il4,mdh2,nos2,nr4a1,prkaca,ptbp1,pten,rps27a,s100a1,sdc2,setd2,tnf,trp53
107766	haao	6	3993	0.601496	0.036	2.09126	32	32	aars,akr1c18,anxa6,apcs,apoa1,apoe,arg1,arg2,capza1,crk,eef2,eg433182,fbp1,fkbp4,gars,gpx1,haao,hspd1,hyou1,lgals3,lmna,mvp,nme1,pcbp1,pebp1,phb,phgdh,plg,sod1,sri,tgm2,vim	34	abca1,abl1,akap13,akt1,aprt,bcl2,casp3,cd28,creb1,ctla4,cycs,egf,egfr,eps15,fn1,gfap,gphn,hemgn,hsp90aa1,il4,mdh2,mdk,nr4a1,pck1,prkaca,ptbp1,ptpn11,s100a1,s100b,setd2,snap91,tcfap2a,trp53,vasp
235606	apeh	5	3993	0.717525	0.031	1.46552	32	32	aars,akr1c18,anxa6,apcs,apeh,apoa1,apoe,arg1,arg2,capza1,crk,eef2,eg433182,fbp1,fkbp4,gars,gpx1,hspd1,hyou1,lgals3,lmna,mvp,nme1,pcbp1,pebp1,phb,phgdh,plg,sod1,sri,tgm2,vim	36	abca1,abl1,actb,agt,agtr1a,akap13,akt1,ang1,apaf1,app,aprt,casp3,casp9,creb1,cycs,egf,frap1,gphn,hdh,hsp90aa1,hsp90b1,hspa4,il4,mdh2,mdk,nr4a1,pck1,pld2,prkaca,ptbp1,pten,s100a1,s100a4,s100b,setd2,trp53
14121	fbp1	7	3992	0.584603	0.048	1.91733	34	31	aars,akr1c18,anxa6,apcs,apoa1,apoe,arg1,arg2,capza1,crk,eef2,eg433182,fbp1,fkbp4,gars,gpx1,hspd1,hyou1,lgals3,lmna,mvp,nme1,pcbp1,pebp1,phb,phgdh,plg,sod1,sri,tgm2,vim	38	2010111i01rik,abca1,abl1,adp,akap13,akt1,aprt,bad,bak1,casp3,casp9,creb1,cycs,decr1,egf,egfr,frap1,gapdh,gfap,gphn,hemgn,hsp90aa1,hsp90b1,il4,mapk8,mdh2,nfkb1,nos2,nos3,nr4a1,pck1,prkaca,ptbp1,pten,s100a1,s100b,setd2,trp53
23980	pebp1	5	3992	0.717517	0.037	1.40277	35	31	aars,akr1c18,anxa6,apcs,apoa1,apoe,arg1,arg2,capza1,crk,eef2,eg433182,fbp1,fkbp4,gars,gpx1,hspd1,hyou1,lgals3,lmna,mvp,nme1,pcbp1,pebp1,phb,phgdh,plg,sod1,sri,tgm2,vim	32	abca1,abl1,akap13,akt1,aprt,atf2,creb1,ctla4,cycs,egf,fn1,fos,frap1,gfap,gphn,hsp90aa1,il4,mapt,mdh2,mdk,nr4a1,pck1,ppara,prkaca,ptbp1,ptpn11,raf1,s100a1,s100b,setd2,tmem16a,trp53
