# Supplementary material for: Proteome mapping of epidermal growth factor induced hepatocellular carcinomas identifies novel cell metabolism targets and mitogen activated protein kinase signalling events
Source: BMC Genomics. 2015 Feb 25;16(1):124. doi: 10.1186/s12864-015-1312-z (PMC4357185; doi:10.1186/s12864-015-1312-z)
Supplement: Additional file 4: Table S4. — Comparison of disease regulated proteins in mouse and human HCC. Data were taken from ‘The Human Protein Atlas’ database. [file 12864_2015_1312_MOESM4_ESM.xls]

## Sheet: Sheet1
							Table S4. Comparison of disease regulated proteins in mouse and human HCC. Data were taken from ‘The Human Protein Atlas’ database.
S.No.	S.No. in Table-1	Significantly regulated proteins	Gene Symbol	p-value	Ratio T/C	Information from 'The Human Protein Atlas' (http://www.proteinatlas.org/)
						Normal tissue (Hepatocytes) staining	Cancer staining (liver)	Expression in human HCC (based on human data which is relevent to mouse data)	Cancer staining (liver)				Antibody used for staining
									High	Medium	Low	Not-Detected
1	1*	170 kDa glucose regulated protein GRP170 precursor	Hyou1		T	Not-detected	Low	T	NA	1(12)	3(12)	8(12)	HPA049296
2	6	Acylpeptide hydrolase; N-acylaminoacyl peptide hydrolase	Apeh		T	Low	High + Medium	UR	3(12)	3(12)	1(12)	5(12)	HPA029703
3	17	Aldolase 1, A isoform	Aldoa		T	Not-detected	Medium	T	2(12)	4(12)	NA	6(12)	CAB006252
4	18*	Aldolase 3	Aldoc		T	Not-detected	Low	T	NA	NA	5(12)	7(12)	HPA003282
5	23*	Alpha glucosidase 2	Ganab		T	Not-detected	High + Medium + Low	T	2(11)	4(11)	4(11)	1(11)	HPA026874
6	25	Apolipoprotein A-IV	Apoa4	0.011	2.77	Low	Medium	UR	NA	6(10)	3(10)	1(10)	HPA002549
7	26	Apolipoprotein E	Apoe	0.01	3.97	Medium	High	UR	4(10)	6(10)	NA	NA	CAB008363
8	27/28	Apolipoprotein A-I (spot 2215/3204)	Apoa1	0.001 or 0.013	5.4 or T	Low	Not-detected	C	NA	NA	1(12)	11(12)	HPA046715
9	29	Arginase 1, liver	Arg1	0.013	0.32	High	Low	DR	2(10)	1(10)	4(10)	3(10)	CAB009434
10	30*	Arginase type II	Arg2		T	Low	Medium	UR	2(12)	4(12)	NA	6(12)	HPA000663
11	31	Argininosuccinate synthetase 1	Ass1		C	High	Medium	DR	2(12)	8(12)	1(12)	1(12)	HPA020896
12	34*	Beta 5-tubulin	Tubb		T	Low	Medium	UR	NA	6(10)	3(10)	1(10)	CAB005417
13	37*	Cai protein (Pdia4)	Pdia4		T	Medium	High	UR	11(12)	1(12)	NA	NA	CAB017368
14	40	Carboxylesterase MH1	Ces1d or Ces3		T	High	Medium	DR	2(12)	7(12)	2(12)	1(12)	HPA041307
15	44	Cu/Zn superoxide dismutase 1513495A	Sod1	0.007	2.92	High	Medium	DR	NA	11(12)	1(12)	NA	CAB008670
16	50	Eukaryotic translation elongation factor 2	Eef2		T	Low	High	UR	7(11)	2(11)	1(11)	1(11)	CAB007795
17	55	Fibrinogen, B beta polypeptide (spot 5602)	Fgb	0.0011	2.41	Medium	High	UR	4(12)	2(12)	5(12)	1(12)	CAB008624
18	57	Fibrinogen, gamma polypeptide	Fgg		T	Not-detected	High + Medium + Low	T	1(12)	1(12)	1(12)	9(12)	HPA027529
19	58	FK506 binding protein 4	Fkbp4		T	Low	Medium	UR	1(11)	6(11)	2(11)	2(11)	HPA006148
20	60	Glutathione peroxidase 1	Gpx1	2e-05	0.28	Medium	Low	DR	1(12)	2(12)	2(12)	7(12)	HPA044758
21	61	Glutathione S-transferase, mu 2	Gstm2		T	Low	Not-detected	C	NA	NA	1(12)	11(12)	CAB040547
22	62/63/64	Glycine N-methyltransferase (spot 4256/5269/9105)	Gnmt		C	High	Medium	DR	4(12)	8(12)	NA	NA	HPA027501
23	65	Glycyl-tRNA synthetase	Gars		T	Low	High	UR	6(11)	3(11)	1(11)	1(11)	HPA017896
24	66	Haao protein (3-hydroxyanthranilate 3,4-dioxygenase)	Haao	0.006	0.24	High	Medium	DR	1(11)	4(11)	2(11)	4(11)	HPA036394
25	70/71	HSP60 (spot 2604/2610)	Hspd1	0.008 or 0.012	0.4 or 0.5	High	Medium	DR	3(11)	7(11)	1(11)	NA	CAB002775
26	78*	LIM and SH3 protein 1	Lasp1		T	Low	Medium	UR	NA	7(9)	2(9)	NA	HPA012072
27	79	Liver fructose-1,6-bisphosphatase	Fbp1	0.013	0.35	High	Low	DR	1(12)	3(12)	5(12)	3(12)	HPA012513
28	82*	Major vault protein	Mvp		T	Not-detected	High	T	8(12)	1(12)	1(12)	2(12)	CAB022717
29	87	NADH dehydrogenase (ubiquinone) flavoprotein 1	Ndufv1		T	Low	Medium	UR	NA	6(12)	4(12)	2(12)	HPA045211
30	90*	Nucb1 (nucleobindin 1) protein	Nucb1		T	Medium	High	UR	9(12)	2(12)	1(12)	NA	HPA008176
31	92	Peroxiredoxin 6 (spot 5216)	Prdx6	0.018	0.3	High	Low	DR	NA	8(12)	4(12)	NA	CAB008663
32	93	Phosphatidylethanolamine binding protein	Pebp1	0.008	2.2	High	Medium	DR	1(11)	5(11)	NA	5(11)	CAB013493
33	94	Plasminogen	Plg		T	Not-detected	Low	T	NA	1(12)	3(12)	8(12)	CAB000668
34	96*	PREDICTED: agmatine ureohydrolase (agmatinase)	Agmat	0.003	0.1	Not-detected	Medium	T	3(12)	5(12)	2(12)	2(12)	HPA026443
35	100	Pyruvate kinase 3 or pyruvate kinase, muscle isoform M2	Pkm		T	Not-detected	Medium + Low	T	NA	3(11)	2(11)	6(11)	CAB019421
36	104*	RIKEN cDNA 2410004H02 or Aldehyde dehydrogenase family 16 member A1	Aldh16a1		T	Low	Medium	UR	NA	3(10)	2(10)	5(10)	HPA059488
37	105*	Ribosomal protein S12	Rps12	0.008	2	Not-detected	Low	T	NA	NA	3(12)	9(12)	HPA006124
38	106*	Sars1 protein or Seryl-aminoacyl-tRNA synthetase	Sars		T	Not-detected	Medium + Low	T	1(11)	3(11)	4(11)	3(11)	HPA016939
39	108	Serine (or cysteine) proteinase inhibitor, clade B, member 6a	Serpinb6a or Serpinb6		T	Low	Medium	UR	2(11)	9(11)	NA	NA	HPA012736
40	109*	Serpinb1a protein	Serpinb1a or Serpinb1		C	Not-detected	Low	T	NA	NA	2(12)	10(12)	HPA018871
41	110	Serum amyloid P-component	Apcs		T	Medium	High	UR	3(12)	4(12)	2(12)	3(12)	CAB007817
42	112*	T43799 proteasome protein p45/SUG [imported]	Psmc5		T	Medium	High	UR	5(12)	6(12)	1(12)	NA	HPA017871
43	113	T-complex protein 1, theta subunit (TCP-1-theta) (CCT-theta)	Cct8		T	Low	Medium	UR	1(12)	8(12)	3(12)	NA	HPA029426
44	114	Transglutaminase 2, C polypeptide	Tgm2		T	Not-detected	High + Medium + Low	T	2(12)	2(12)	3(12)	5(12)	CAB002598
45	116	Tumor metastatic process-associated protein NM23	Nme1		T	Low	High	UR	7(12)	5(12)	NA	NA	HPA008467
46	119	Unnamed protein product (Galectin-3) or Lectin, galactose binding, soluble 3	Lgals3		T	Not-detected	Medium + Low	T	1(12)	6(12)	4(12)	1(12)	HPA003162
47	120*	v-crk sarcoma virus CT10 oncogene homolog	Crk		T	High	Low	DR	NA	NA	2(10)	8(10)	CAB010485
48	121	Vimentin	Vim	0.022	4	Not-detected	Medium	T	4(11)	7(11)	NA	NA	CAB000080
49	N/A	Alpha-fetoprotein*	Afp			Low	Medium	UR	3(11)	5(11)	3(11)	NA	HPA010607
* Note: Alpha-fetoprotein is not a protein of Table 1
