# Supplementary material for: Proteome mapping of epidermal growth factor induced hepatocellular carcinomas identifies novel cell metabolism targets and mitogen activated protein kinase signalling events
Source: BMC Genomics. 2015 Feb 25;16(1):124. doi: 10.1186/s12864-015-1312-z (PMC4357185; doi:10.1186/s12864-015-1312-z)
Supplement: Additional file 5: Table S5. — Comparison of transcriptomic and proteomic data. This comparison revealed 19 significantly regulated genes of which 15 are regulated in common whereas for 4 genes transcript expression was opposite to that of the coded proteins. [file 12864_2015_1312_MOESM5_ESM.xls]

## Sheet: Sheet1
Table S5. Comparison of transcriptomic and proteomic data. This comparison revealed 19 significantly regulated genes of which 15 are regulated in common whereas for 4 genes transcript expression was opposite to that of the coded proteins.
S.No.	Protein information				Gene Information
	No. in Table 1	Regulated Protein	Ratio T/C	Catagory	allTvC - T-Test (p-value)	allTvC - T-Test (Change Direction)	FC-allT - Fold Change	Probe Set ID	Gene Symbol
1	29	Arginase 1, liver	0.32	DR	0	Down	-2.6	93097_at	Arg1
2	35*	Branched chain ketoacid dehydrogenase E1, alpha polypeptide	0.5	DR	0.002	Down	-1.73	96035_at	Bckdha
3	113	T-complex protein 1, theta subunit (TCP-1-theta) (CCT-theta)	T	To	0	Up	1.98	160102_at	Cct8
4	43	Cryz protein	C	Co	0.013	Down	-1.86	98131_at	Cryz
5	48*	Dmgdh protein (Dimethylglycine dehydrogenase, mitochondrial)	C	Co	0.002	Down	-2.08	104086_at	Dmgdh
6	49*	Enoyl coenzyme A hydratase 1, peroxisomal	0.49	DR	0	Down	-2.11	93754_at	Ech1
7	65	Glycyl-tRNA synthetase	T	To	0.012	Up	3.29	93270_at	Gars
8	62-64	Glycine N-methyltransferase (spot 4256,5269,9105)	C	Co	0.001	Down	-3.88	96828_at	Gnmt
9	67	Hal (histidine ammonia lyase) protein	C	Co	0.001	Down	-5.66	92833_at	Hal
10	74	Interleukin 1 receptor antagonist protein	T	To	0.001	Up	8.58	93871_at	Il1rn
11	77	Lamin-A/C	T	To	0	Up	2.46	98059_s_at	Lmna
12	82*	Major vault protein	T	To	0.003	Up	1.75	103793_at	Mvp
13	87	NADH dehydrogenase (ubiquinone) flavoprotein 1	T	To	0.002	Down	-1.54	96267_at	Ndufv1
14	116	Tumor metastatic process-associated protein NM23	T	To	0.049	Down	-2.11	161161_r_at	Nme1
15	92	Peroxiredoxin 6 (spot 5216)	0.3	DR	0.001	Down	-1.53	100622_at	Prdx6
16	105*	Ribosomal protein S12	2	UR	0.001	Up	1.99	102126_at	Rps12
17	108	Serine (or cysteine) proteinase inhibitor, clade B, member 6a	T	To	0.01	Up	4.72	96060_at	Serpinb6a
18	44	Cu/Zn superoxide dismutase 1513495A	2.92	UR	0.028	Down	-1.7	100538_at	Sod1
19	121	Vimentin	4	UR	0.001	Down	-1.5	162379_r_at	Vim
