# Supplementary material for: Proteome mapping of epidermal growth factor induced hepatocellular carcinomas identifies novel cell metabolism targets and mitogen activated protein kinase signalling events
Source: BMC Genomics. 2015 Feb 25;16(1):124. doi: 10.1186/s12864-015-1312-z (PMC4357185; doi:10.1186/s12864-015-1312-z)
Supplement: Additional file 6: Table S6. — Biological processes ontology for significantly regulated proteins. [file 12864_2015_1312_MOESM6_ESM.xls]

## Sheet: Sheet1
Table S6. Biological processes ontology for significantly regulated proteins.
ID	Level	Title	Number of hits	Group size	Expected hits	P-value	Regulated proteins
GO:0055114	4	oxidation-reduction process	28	1005	4.15868	3.07854e-16	Acsm1,Akr1c14,Akr1c18,Akr1c6,Aldh16a1,Apoa1,Atp5h,Bckdha,Cps1,Cryz,Dcxr,Dhdh,Dmgdh,Ech1,Gnmt,Gpx1,Haao,Hacl1,Mdh1,Ndufa8,Ndufs1,Ndufv1,Pdia4,Phgdh,Pnpo,Prdx6,Sod1,Ugdh
GO:0006461	6	protein complex assembly	17	800	3.31039	2.69989e-08	Aldoa,Aldoc,Apcs,Arg1,Capza1,Cryz,Dcxr,Fbp1,Fga,Fgb,Fgg,Fkbp4,Gnmt,Hacl1,Hspd1,Psmd11,Tgm2
GO:0006525	6	arginine metabolic process	4	15	0.0620699	3.61887e-07	Agmat,Arg1,Arg2,Ass1
GO:0034377	5	plasma lipoprotein particle assembly	4	16	0.0662079	4.80989e-07	Apoa1,Apoa4,Apoe,Ces1d
GO:0034614	6	cellular response to reactive oxygen species	6	85	0.351729	1.43142e-06	Akr1c18,Apoa4,Arg1,Gpx1,Prdx6,Sod1
GO:0044242	5	cellular lipid catabolic process	7	139	0.575181	1.80482e-06	Acot2,Akr1c18,Ces1d,Cps1,Ech1,Hacl1,Prdx6
GO:0046903	4	secretion	12	533	2.20555	2.025e-06	Alb,Aldoa,Anxa6,Apoa1,Fga,Fgb,Fgg,Il1rn,Nme1,Pdia4,Plg,Sod1
GO:0042743	5	hydrogen peroxide metabolic process	4	30	0.12414	6.92854e-06	Apoa4,Gpx1,Prdx6,Sod1
GO:0008202	5	steroid metabolic process	8	241	0.997256	7.21435e-06	Akr1c14,Akr1c18,Akr1c6,Alb,Apoa1,Apoa4,Apoe,Fdps
GO:0045940	7	positive regulation of steroid metabolic process	4	31	0.128278	7.92986e-06	Apoa1,Apoa4,Apoe,Fdps
GO:0006979	4	response to oxidative stress	9	328	1.35726	8.80282e-06	Akr1c18,Apoa4,Apoe,Arg1,Gpx1,Hspd1,Pebp1,Prdx6,Sod1
GO:0044092	4	negative regulation of molecular function	14	870	3.60005	1.3131e-05	Apoa1,Apoe,Arg2,Gpx1,Gstm2,Il1rn,Mvp,Pebp1,Psmc5,Psmd11,Pzp,Serpinb1a,Serpinb6a,Sri
GO:0006000	8	fructose metabolic process	3	12	0.0496559	1.46829e-05	Aldoa,Aldoc,Fbp1
GO:0006457	6	protein folding	7	194	0.802771	1.61884e-05	Aars,Apcs,Cct8,Fkbp4,Ganab,Hspd1,Pdia4
GO:0007596	5	blood coagulation	10	448	1.85382	1.64846e-05	Alb,Aldoa,Apoa1,Capza1,Crk,Fga,Fgb,Fgg,Plg,Sod1
GO:0042157	5	lipoprotein metabolic process	4	39	0.161382	2.02111e-05	Alb,Apoa1,Apoa4,Apoe
GO:0045540	8	regulation of cholesterol biosynthetic process	3	15	0.0620699	3.00947e-05	Apoe,Fdps,Sod1
GO:0006094	8	gluconeogenesis	4	45	0.18621	3.59241e-05	Aldoa,Aldoc,Fbp1,Mdh1
GO:0001666	4	response to hypoxia	8	312	1.29105	4.6067e-05	Acot2,Aldoa,Aldoc,Arg2,Hspd1,Hyou1,Lmna,Pkm
GO:0032489	9	regulation of Cdc42 protein signal transduction	2	4	0.016552	0.000101078	Apoa1,Apoe
GO:0001775	4	cell activation	10	592	2.44969	0.000168743	Alb,Aldoa,Apoa1,Crk,Fga,Fgb,Fgg,Hspd1,Plg,Sod1
GO:0055081	7	anion homeostasis	3	38	0.157244	0.000520825	Apoa1,Ckb,Cps1
GO:0043648	5	dicarboxylic acid metabolic process	4	95	0.393109	0.000655678	Gnmt,Haao,Hal,Mdh1
GO:0006096	5	glycolysis	3	43	0.177934	0.000750613	Aldoa,Aldoc,Pkm
GO:0071451	6	cellular response to superoxide	2	11	0.0455179	0.000909211	Apoa4,Sod1
GO:0046700	5	heterocycle catabolic process	10	739	3.05798	0.00095856	Atp5h,Eef2,Gpx1,Haao,Hal,Hspd1,Itpa,Psmc5,Rps12,Sod1
GO:0006418	7	tRNA aminoacylation for protein translation	3	47	0.194486	0.00097453	Aars,Gars,Sars
GO:0051131	8	chaperone-mediated protein complex assembly	2	12	0.0496559	0.00108812	Apcs,Hspd1
GO:0051239	4	regulation of multicellular organismal process	19	2195	9.08289	0.00144385	Alb,Anxa6,Apoa1,Apoa4,Apoe,Arg2,Cps1,Fdps,Fkbp4,Gpx1,Gstm2,Hspd1,Il1rn,Nme1,Pebp1,Plg,Sod1,Sri,Vim
GO:0019538	4	protein metabolic process	26	3486	14.425	0.00152834	Aars,Alb,Apcs,Apeh,Apoa1,Apoa4,Apoe,Cct8,Eef2,Fkbp4,Ganab,Gars,Gnmt,Gpx1,Hspd1,Hyou1,Lmna,Mvp,Pdia4,Phb,Plg,Psmc5,Psmd11,Rps12,Sars,Tgm2
GO:0010467	5	gene expression	9	657	2.71866	0.0015952	Aars,Eef2,Gars,Hnrnpl,Pcbp1,Psmc5,Psmd11,Rps12,Sars
GO:0043069	7	negative regulation of programmed cell death	9	720	2.97936	0.00295681	Aars,Alb,Apoe,Gpx1,Hspd1,Il1rn,Phb,Psmc5,Sod1
GO:0006541	6	glutamine metabolic process	2	21	0.0868979	0.00337935	Cps1,Phgdh
GO:0010880	8	regulation of release of sequestered calcium ion into cytosol by sarcoplasmic reticulum	2	21	0.0868979	0.00337935	Gstm2,Sri
GO:0045939	7	negative regulation of steroid metabolic process	2	22	0.0910358	0.00370731	Apoe,Sod1
GO:0030968	6	endoplasmic reticulum unfolded protein response	3	81	0.335177	0.00463428	Aars,Hyou1,Lmna
GO:0043068	7	positive regulation of programmed cell death	7	510	2.11038	0.00525466	Akr1c18,Apoe,Gpx1,Hspd1,Plg,Sod1,Tgm2
GO:0051056	6	regulation of small GTPase mediated signal transduction	5	283	1.17105	0.00644841	Apoa1,Apoe,Crk,Fbp1,Gdi2
GO:0061077	7	chaperone-mediated protein folding	2	30	0.12414	0.00683304	Fkbp4,Hspd1
GO:0071320	6	cellular response to cAMP	2	32	0.132416	0.00774961	Ass1,Cps1
