# Supplementary material for: Proteome mapping of epidermal growth factor induced hepatocellular carcinomas identifies novel cell metabolism targets and mitogen activated protein kinase signalling events
Source: BMC Genomics. 2015 Feb 25;16(1):124. doi: 10.1186/s12864-015-1312-z (PMC4357185; doi:10.1186/s12864-015-1312-z)
Supplement: Additional file 7: Table S7. — Cellular component ontology for significantly regulated proteins. [file 12864_2015_1312_MOESM7_ESM.xls]

## Sheet: Sheet1
Table S7. Cellular component ontology for significantly regulated proteins.
ID	Level	Title	Number of hits	Group size	Expected hits	P-value	Regulated proteins
GO:0005829	5	cytosol	44	2536	10.6806	7.29718e-18	Aars,Akr1c18,Aldoa,Aldoc,Apoa1,Apoa4,Arg1,Ass1,Capza1,Cct8,Ces1d,Ckb,Crk,Cryz,Dak,Eef2,Fbp1,Fdps,Fkbp4,Gars,Gdi2,Gnmt,Gpx1,Gstm2,Haao,Hal,Hspd1,Itpa,Lmna,Mdh1,Nme1,Phgdh,Pkm,Pnpo,Prdx6,Psmc5,Psmd11,Rps12,Sars,Sod1,Sri,Tgm2,Ugdh,Vim
GO:0060205	5	cytoplasmic membrane-bounded vesicle lumen	7	64	0.269541	9.5464e-09	Alb,Aldoa,Apoa1,Fga,Fgb,Fgg,Plg
GO:0070062	5	extracellular vesicular exosome	7	65	0.273752	1.06621e-08	Alb,Aldoa,Anxa6,Mvp,Pkm,Pzp,Vim
GO:0031983	4	vesicle lumen	7	69	0.290599	1.62993e-08	Alb,Aldoa,Apoa1,Fga,Fgb,Fgg,Plg
GO:0005759	5	mitochondrial matrix	10	219	0.922335	2.95501e-08	Acot2,Acsm1,Arg2,Bckdha,Cps1,Dmgdh,Fdps,Gars,Hspd1,Sod1
GO:0031093	7	platelet alpha granule lumen	6	47	0.197944	4.42779e-08	Alb,Aldoa,Fga,Fgb,Fgg,Plg
GO:0031966	4	mitochondrial membrane	12	530	2.23213	2.30138e-06	Arg1,Ass1,Atp5h,Cps1,Haao,Hspd1,Lgals3,Ndufa8,Ndufs1,Ndufv1,Pebp1,Phb
GO:0005788	5	endoplasmic reticulum lumen	6	167	0.703333	7.56955e-05	Apoa1,Apoa4,Ces1d,Ganab,Hyou1,Pdia4
GO:0034364	4	high-density lipoprotein particle	3	26	0.109501	0.000175268	Apoa1,Apoa4,Apoe
GO:0016023	5	cytoplasmic membrane-bounded vesicle	11	708	2.9818	0.000190681	Anxa6,Apoa1,Fga,Fgb,Fgg,Ganab,Gars,Hspd1,Pdia4,Pebp1,Prdx6
GO:0005777	6	peroxisome	5	131	0.551716	0.000232915	Ech1,Fdps,Hacl1,Sod1,Vim
GO:0031232	5	extrinsic to external side of plasma membrane	2	6	0.0252695	0.000260332	Apoe,Plg
GO:0042579	5	microbody	5	140	0.589621	0.000316782	Ech1,Fdps,Hacl1,Sod1,Vim
GO:0044433	4	cytoplasmic vesicle part	8	456	1.92048	0.000683946	Alb,Aldoa,Apoa1,Fga,Fgb,Fgg,Plg,Sri
GO:0030061	4	mitochondrial crista	2	11	0.0463273	0.000941533	Hspd1,Phb
GO:0022624	4	proteasome accessory complex	2	17	0.0715968	0.00229017	Psmc5,Psmd11
GO:0005769	6	early endosome	4	148	0.623313	0.00356522	Apoa1,Apoa4,Apoe,Hspd1
GO:0030141	6	secretory granule	5	243	1.02341	0.0036684	Fga,Fgb,Fgg,Gars,Hspd1
GO:0005813	5	centrosome	6	363	1.5288	0.00435027	Cct8,Il1rn,Mdh1,Nit2,Nme1,Serpinb6a
GO:0044430	4	cytoskeletal part	13	1389	5.84988	0.00538156	Apoe,Capza1,Cct8,Dcxr,Fkbp4,Il1rn,Lasp1,Lmna,Mdh1,Nit2,Nme1,Serpinb6a,Vim
GO:0042470	7	melanosome	3	89	0.37483	0.00632383	Anxa6,Ganab,Pdia4
