# Supplementary material for: Proteome mapping of epidermal growth factor induced hepatocellular carcinomas identifies novel cell metabolism targets and mitogen activated protein kinase signalling events
Source: BMC Genomics. 2015 Feb 25;16(1):124. doi: 10.1186/s12864-015-1312-z (PMC4357185; doi:10.1186/s12864-015-1312-z)
Supplement: Additional file 8: Table S8. — Molecular function ontology for significantly regulated proteins. [file 12864_2015_1312_MOESM8_ESM.xls]

## Sheet: Sheet1
Table S8. Molecular function ontology for significantly regulated proteins.
ID	Level	Title	Number of hits	Group size	Expected hits	P-value	Regulated proteins
GO:0016651	4	oxidoreductase activity, acting on NAD(P)H	8	97	0.412407	8.33168e-09	Akr1c18,Akr1c6,Cryz,Dcxr,Dhdh,Ndufa8,Ndufs1,Ndufv1
GO:0060228	4	phosphatidylcholine-sterol O-acyltransferase activator activity	3	5	0.0212581	7.39439e-07	Apoa1,Apoa4,Apoe
GO:0051287	5	NAD binding	5	62	0.263601	6.65979e-06	Cryz,Mdh1,Ndufv1,Phgdh,Ugdh
GO:0016813	5	hydrolase activity, acting on carbon-nitrogen (but not peptide) bonds, in linear amidines	3	12	0.0510195	1.59197e-05	Agmat,Arg1,Arg2
GO:0016620	5	oxidoreductase activity, acting on the aldehyde or oxo group of donors, NAD or NADP as acceptor	4	36	0.153058	1.62504e-05	Akr1c18,Akr1c6,Aldh16a1,Bckdha
GO:0004053	6	arginase activity	2	2	0.00850325	1.78827e-05	Arg1,Arg2
GO:0017127	6	cholesterol transporter activity	3	14	0.0595227	2.61779e-05	Apoa1,Apoa4,Apoe
GO:0015248	5	sterol transporter activity	3	15	0.0637743	3.26215e-05	Apoa1,Apoa4,Apoe
GO:0030674	4	protein binding, bridging	6	146	0.620737	3.77182e-05	Crk,Fga,Fgb,Fgg,Fkbp4,Lasp1
GO:0031406	5	carboxylic acid binding	7	225	0.956615	4.96625e-05	Aars,Alb,Cps1,Dmgdh,Gnmt,Gpx1,Gstm2
GO:0004332	6	fructose-bisphosphate aldolase activity	2	4	0.0170065	0.000106702	Aldoa,Aldoc
GO:0046872	5	metal ion binding	31	3859	16.407	0.000189126	4931406C07Rik,Aars,Acsm1,Agmat,Alb,Anxa6,Apcs,Apoa4,Apoe,Arg1,Arg2,Bckdha,Cps1,Cryz,Dak,Ech1,Fbp1,Fdps,Fgg,Haao,Hacl1,Itpa,Lasp1,Ndufs1,Ndufv1,Nme1,Nucb1,Pkm,Sod1,Sri,Tgm2
GO:0033764	5	steroid dehydrogenase activity, acting on the CH-OH group of donors, NAD or NADP as acceptor	3	29	0.123297	0.000250915	Akr1c14,Akr1c18,Akr1c6
GO:0019899	4	enzyme binding	15	1313	5.58238	0.000409735	Alb,Apoa1,Arg2,Gdi2,Gstm2,Hspd1,Mvp,Nme1,Pebp1,Phb,Serpinb6a,Sod1,Sri,Tgm2,Vim
GO:0035639	5	purine ribonucleoside triphosphate binding	18	1823	7.75071	0.000596865	Aars,Acsm1,Ass1,Cct8,Ckb,Cps1,Dak,Eef2,Fkbp4,Gars,Hspd1,Hyou1,Nme1,Pebp1,Pkm,Psmc5,Sars,Tgm2
GO:0016810	4	hydrolase activity, acting on carbon-nitrogen (but not peptide) bonds	4	113	0.480433	0.00138437	Agmat,Arg1,Arg2,Nit2
GO:0004867	6	serine-type endopeptidase inhibitor activity	4	121	0.514446	0.00178008	Pebp1,Pzp,Serpinb1a,Serpinb6a
GO:0010181	5	FMN binding	2	15	0.0637743	0.00181122	Ndufv1,Pnpo
GO:0052689	5	carboxylic ester hydrolase activity	4	130	0.552711	0.0023121	Aars,Acot2,Ces1d,Prdx6
GO:0003697	7	single-stranded DNA binding	3	72	0.306117	0.0035896	Hspd1,Nme1,Pcbp1
GO:0002020	5	protease binding	3	82	0.348633	0.00517006	Hspd1,Serpinb6a,Sri
