# Supplementary material for: Proteome mapping of epidermal growth factor induced hepatocellular carcinomas identifies novel cell metabolism targets and mitogen activated protein kinase signalling events
Source: BMC Genomics. 2015 Feb 25;16(1):124. doi: 10.1186/s12864-015-1312-z (PMC4357185; doi:10.1186/s12864-015-1312-z)
Supplement: Additional file 9: Table S9. — Biological pathways and their cluster. Cytoscape 3.0.2 with plugins (ClueGO and CluePedia) were used to generate functionally grouped network of pathways based on REACTOME, KEGG and WikiPathways databases. The grouping of significant pathway terms (p ≤ 0.05) is based on a kappa score of 0.4, initial group size of 2 and sharing group percentage of 50. [file 12864_2015_1312_MOESM9_ESM.xls]

## Sheet: Sheet1
Table S9. Biological pathways and their cluster. Cytoscape 3.0.2 with plugins (ClueGO and CluePedia) were used to generate functionally grouped network of pathways based on REACTOME, KEGG and WikiPathways databases. The grouping of significant pathway terms (p ≤ 0.05) is based on a kappa score of 0.4, initial group size of 2 and sharing group percentage of 50.
GOID	Ontology Source	GOTerm	GOGroups	No. of Proteins	% Associated Proteins	Term PValue	Term PValue Corrected with Bonferroni step down	Group PValue	Group PValue Corrected with Bonferroni step down	Associated Regulated Proteins Found	All Associated Genes/Proteins
WP:1	WikiPathways_21.03.2014	Statin Pathway	Group1	3	15.7895	0.000312	0.00655375	Group1=1.1711837621363522E-5	Group1=5.855918810681761E-5	Apoa1, Apoa4, Apoe	Abca1, Apoa1, Apoa4, Apoc1, Apoc2, Apoc3, Apoe, Cyp7a1, Dgat1, Hmgcr, Lcat, Ldlr, Lipc, Lpl, Lrp1, Mttp, Pltp, Scarb1, Soat1
KEGG:00030	KEGG_21.03.2014	Pentose phosphate pathway	Group2	3	10	0.00123579	0.017301	Group2=0.001979015534971928	Group2=0.005937046604915784	Aldoa, Aldoc, Fbp1	Aldoa, Aldoart1, Aldob, Aldoc, Dera, Fbp1, Fbp2, G6pd2, G6pdx, Gpi1, H6pd, Pfkl, Pfkm, Pfkp, Pgd, Pgls, Pgm1, Pgm2, Prps1, Prps1l1, Prps1l3, Prps2, Rbks, Rgn, Rpe, Rpia, Taldo1, Tkt, Tktl1, Tktl2
KEGG:00040	KEGG_21.03.2014	Pentose and glucuronate interconversions	None	3	8.82353	0.00178447	0.0196292	None=NaN	None=NaN	Dcxr, Dhdh, Ugdh	Akr1b10, Akr1b3, Akr1b7, Akr1b8, Aldh1b1, Aldh2, Aldh3a2, Cryl1, Dcxr, Dhdh, Gusb, Kl, Rpe, Ugdh, Ugp2, Ugt1a1, Ugt1a10, Ugt1a2, Ugt1a5, Ugt1a6a, Ugt1a6b, Ugt1a7c, Ugt1a9, Ugt2a1, Ugt2a2, Ugt2a3, Ugt2b1, Ugt2b34, Ugt2b35, Ugt2b36, Ugt2b37, Ugt2b38, Ugt2b5, Xylb
KEGG:00051	KEGG_21.03.2014	Fructose and mannose metabolism	Group2	3	8.57143	0.0019418	0.019418	Group2=0.001979015534971928	Group2=0.005937046604915784	Aldoa, Aldoc, Fbp1	9630033F20Rik, Akr1b10, Akr1b3, Akr1b7, Akr1b8, Aldoa, Aldoart1, Aldob, Aldoc, Fbp1, Fbp2, Fpgt, Fuk, Gmds, Gmppa, Gmppb, Hk1, Hk2, Hk3, Hkdc1, Khk, Mpi, Pfkfb1, Pfkfb2, Pfkfb3, Pfkfb4, Pfkl, Pfkm, Pfkp, Phpt1, Pmm1, Pmm2, Sord, Tpi1, Tsta3
WP:157	WikiPathways_21.03.2014	Glycolysis and Gluconeogenesis	Group2	6	11.1111	2.14e-06	8.58e-05	Group2=0.001979015534971928	Group2=0.005937046604915784	Aldoa, Aldoc, Fbp1, Gm5506, Mdh1, Pkm	100045967, 100048117, 100503183, 100505181, Aldoa, Aldoart1, Aldob, Aldoc, Dlat, Dld, Eno1, Eno2, Eno3, Fbp1, Fbp2, G6pc, Gapdh, Gapdhs, Gck, Gm20899, Gm5506, Gm5514, Got1, Got2, Gpi1, Hk1, Hk2, Hk3, Ldha, Ldhb, Ldhc, Mdh1, Mdh2, Pck1, Pcx, Pdha1, Pdha2, Pdhb, Pdhx, Pfkl, Pfkm, Pfkp, Pgam1, Pgam2, Pgk1, Pgk2, Pklr, Pkm, Slc2a1, Slc2a2, Slc2a3, Slc2a4, Slc2a5, Tpi1
KEGG:00250	KEGG_21.03.2014	Alanine, aspartate and glutamate metabolism	Group4	3	8.57143	0.0019418	0.019418	Group4=1.3056902509789117E-9	Group4=7.83414150587347E-9	Ass1, Cps1, Nit2	4930438A08Rik, 641049, Abat, Acy3, Adsl, Adss, Adssl1, Agxt, Agxt2, Aldh4a1, Aldh5a1, Asl, Asns, Aspa, Ass1, Cad, Cps1, Ddo, Gad1, Gad2, Gfpt1, Gfpt2, Gls, Gls2, Glud1, Glul, Got1, Got2, Gpt, Gpt2, Il4i1, Lao1, Nit2, Nup62-il4i1, Ppat
KEGG:00260	KEGG_21.03.2014	Glycine, serine and threonine metabolism	Group3	3	7.14286	0.00328617	0.019717	Group3=0.00240638238415533	Group3=0.00481276476831066	Dmgdh, Gnmt, Phgdh	100047252, 674321, Agxt, Agxt2, Alas1, Alas2, Aldh7a1, Amt, Aoc2, Aoc3, Bhmt, Bpgm, Cbs, Chdh, Cth, Dao, Dld, Dmgdh, Gamt, Gatm, Gcat, Gcsh, Gldc, Glyctk, Gnmt, Grhpr, Maoa, Maob, Pgam1, Pgam2, Phgdh, Pipox, Psat1, Psph, Sardh, Sds, Sdsl, Shmt1, Shmt2, Srr, Tdh, Tha1
KEGG:00330	KEGG_21.03.2014	Arginine and proline metabolism	Group4	6	10.3448	3.29e-06	0.000128	Group4=1.3056902509789117E-9	Group4=7.83414150587347E-9	Agmat, Arg1, Arg2, Ass1, Ckb, Cps1	Acy1, Adc, Agmat, Aldh18a1, Aldh1b1, Aldh2, Aldh3a2, Aldh4a1, Aldh7a1, Aldh9a1, Amd1, Aoc1, Arg1, Arg2, Asl, Ass1, Carns1, Ckb, Ckm, Ckmt1, Ckmt2, Cndp1, Cndp2, Cps1, Dao, Gamt, Gatm, Gls, Gls2, Glud1, Glul, Gm14680, Got1, Got2, Hoga1, Lap3, Maoa, Maob, Nags, Nos1, Nos2, Nos3, Oat, Odc1, Otc, P4ha1, P4ha2, P4ha3, Prodh, Prodh2, Pycr1, Pycr2, Pycrl, Sat1, Sat2, Smox, Sms, Srm
WP:426	WikiPathways_21.03.2014	Urea cycle and metabolism of amino groups	Group4	5	23.8095	3.03e-07	1.33e-05	Group4=1.3056902509789117E-9	Group4=7.83414150587347E-9	Arg1, Arg2, Ass1, Ckb, Cps1	Acy1, Aldh18a1, Arg1, Arg2, Asl, Ass1, Ckb, Ckm, Cps1, Gamt, Gatm, Glud1, Gm14680, Nags, Oat, Odc1, Otc, Pycr1, Pycrl, Sms, Srm
WP:460	WikiPathways_21.03.2014	Blood Clotting Cascade	Group5	4	20	1.07e-05	0.000384	Group5=3.999342013705166E-4	Group5=0.0015997368054820665	Fga, Fgb, Fgg, Plg	F10, F11, F12, F13b, F2, F5, F7, F8, F8a, F9, Fga, Fgb, Fgg, Plat, Plau, Plg, Serpinb2, Serpine1, Serpinf2, Vwf
WP:662	WikiPathways_21.03.2014	Amino Acid metabolism	Group4	7	7.14286	5.92e-06	0.000219	Group4=1.3056902509789117E-9	Group4=7.83414150587347E-9	Arg1, Arg2, Ass1, Cps1, Hal, Mdh1, Pkm	100504962, 640248, Acaa1a, Acadm, Acly, Aco2, Acss1, Adh1, Adh4, Adh5, Adh7, Aldh18a1, Aldh1a1, Aldh7a1, Aoc3, Arg1, Arg2, Asl, Asns, Ass1, Auh, Bcat1, Bhmt, Cad, Cbs, Cps1, Cs, Cth, Dbh, Ddc, Dld, Dlst, Ehhadh, Eprs, Fah, Farsb, Fh1, Ftcd, G6pc2, Gclm, Gls, Glud1, Glul, Gm14680, Got1, Got2, Gpt2, Gsr, Gss, Gsta4, Hadh, Hal, Hdc, Hibadh, Hibch, Hmgcl, Hmgcs2, Hnmt, Iars, Idh1, Lars2, Ldha, Maoa, …
KEGG:00970	KEGG_21.03.2014	Aminoacyl-tRNA biosynthesis	Group0	3	4.47761	0.0120746	0.0120746	Group0=0.016930169789953247	Group0=0.016930169789953247	Aars, Gars, Sars	631033, Aars, Aars2, Cars, Cars2, Dars, Dars2, Ears2, Eprs, Fars2, Farsa, Farsb, Gars, Gatc, Hars, Hars2, Iars, Iars2, Kars, Lars, Lars2, Mars, Mars2, Mtfmt, Nars, Nars2, Pars2, Pet112, Pstk, Qars, Qrsl1, Rars, Rars2, Sars, Sars2, Sepsecs, Tars, Tars2, Tarsl2, TrnA, TrnC, TrnD, TrnE, TrnF, TrnG, TrnH, TrnI, TrnK, TrnL1, TrnL2, TrnM, TrnN, TrnP, TrnQ, TrnR, TrnS1, TrnS2, TrnT, TrnV, TrnW, TrnY, Va…
WP:1248	WikiPathways_21.03.2014	Oxidative phosphorylation	None	4	5.71429	0.00154128	0.0200367	None=NaN	None=NaN	Atp5h, Ndufa8, Ndufs1, Ndufv1	100039108, 100047429, 100504871, 100504968, 631040, 635087, 675851, ATP6, ATP8, Atp5a1, Atp5b, Atp5d, Atp5e, Atp5f1, Atp5g1, Atp5g2, Atp5g3, Atp5h, Atp5j, Atp5j2, Atp5k, Atp5l, Atp5o, Atp5s, Atp6ap1, Atp6ap2, Gm10175, Gm10221, Gm12251, Gm4943, Gm6415, Gzmb, ND1, ND2, ND3, ND4, ND4L, ND5, ND6, Ndufa10, Ndufa11, Ndufa2, Ndufa3, Ndufa4, Ndufa4l2, Ndufa5, Ndufa6, Ndufa7, Ndufa8, Ndufa9, Ndufb10, Nduf…
WP:1770	WikiPathways_21.03.2014	One carbon metabolism and related pathways	Group3	3	6.52174	0.00425746	0.0212873	Group3=0.00240638238415533	Group3=0.00481276476831066	Dmgdh, Gnmt, Sod1	100038434, Ahcyl1, Baat, Bhmt, Bhmt2, Cbs, Cdo1, Cept1, Chdh, Chka, Chkb, Chpt1, Csad, Cth, Dhfr, Dmgdh, Dnm1, Dnmt3a, Etnk1, Etnk2, Gad1, Gad2, Gclc, Gclm, Gnmt, Gpx5, Gpx6, Gpx7, Gsr, Gss, Mat1a, Mat2a, Mthfr, Mtr, Pcyt1a, Pcyt1b, Pcyt2, Pemt, Pld1, Sardh, Shmt1, Shmt2, Sod1, Sod2, Sod3, Tyms
KEGG:04610	KEGG_21.03.2014	Complement and coagulation cascades	Group5	4	5.1948	0.0021908	0.0197172	Group5=3.999342013705166E-4	Group5=0.0015997368054820665	Fga, Fgb, Fgg, Plg	A2m, Bdkrb1, Bdkrb2, C1qa, C1qb, C1qc, C1ra, C1s, C2, C3, C3ar1, C4b, C4bp, C5ar1, C6, C7, C8a, C8b, C8g, C9, Cd46, Cd55, Cd59a, Cd59b, Cfb, Cfd, Cfh, Cfi, Cpb2, Cr1l, Cr2, Daf2, F10, F11, F12, F13a1, F13b, F2, F2r, F3, F5, F7, F8, F9, Fga, Fgb, Fgg, Gm5077, Hc, Klkb1, Kng1, Kng2, Masp1, Masp2, Mbl1, Mbl2, Plat, Plau, Plaur, Plg, Proc, Pros1, Serpina1a, Serpina1b, Serpina1c, Serpina1d, Serpina1e,…
REACTOME:5416686	REACTOME_21.03.2014	Glucose metabolism	Group2	6	6.06061	7.21e-05	0.00209165	Group2=0.001979015534971928	Group2=0.005937046604915784	Aldoa, Aldoc, Fbp1, Gm5506, Mdh1, Pkm	100044223, 100044385, 100044724, 100044981, 100045065, 100046067, 100046806, 100047352, 100047762, 100048117, 100048291, 100048438, 100048669, 639567, 675602, Agl, Aldoa, Aldob, Aldoc, Calm1, Calm2, Calm3, Eno1, Eno2, Eno3, Fbp1, Fbp2, Gapdh, Gapdhs, Gbe1, Gm10327, Gm10358, Gm10359, Gm11759, Gm12033, Gm13215, Gm13882, Gm14148, Gm16470, Gm20899, Gm2574, Gm3222, Gm3272, Gm3534, Gm5506, Gm5863, Gm72…
REACTOME:5416707	REACTOME_21.03.2014	Metabolism of amino acids and derivatives	Group4	12	6.09137	1.31e-08	6.16e-07	Group4=1.3056902509789117E-9	Group4=7.83414150587347E-9	Agmat, Arg1, Arg2, Ass1, Bckdha, Ckb, Cps1, Haao, Hal, Phgdh, Psmc5, Psmd11	100044135, 100047252, 100047762, 100047801, 100047905, 100048676, 100048803, 100048832, 11703, 545999, Aadat, Aanat, Aass, Acad8, Acadsb, Acat1, Acmsd, Adc, Adi1, Afmid, Agmat, Agxt, Agxt2, Ahcy, Aldh18a1, Aldh4a1, Aldh6a1, Aldh7a1, Aldh9a1, Amd-ps3, Amd1, Amdhd1, Apip, Arg1, Arg2, Asl, Asns, Ass1, Auh, Azin1, Bbox1, Bcat1, Bcat2, Bckdha, Bckdhb, Bhmt, Cbs, Ccbl1, Ccbl2, Cdo1, Cga, Ckb, Ckm, Ckmt…
REACTOME:5416759	REACTOME_21.03.2014	Detoxification of Reactive Oxygen Species	None	3	7.89474	0.0024647	0.0172529	None=NaN	None=NaN	Gpx1, Prdx6, Sod1	100044101, 100045925, 100046536, 545845, 630729, Aqp8, Atox1, Cat, Ccs, Cycs, Ero1l, Gm10053, Gm10108, Gm3934, Gm7204, Gm8566, Gpx1, Gpx2, Gpx3, Gpx7, Gpx8, Gsr, Gstp1, Gstp2, P4hb, Prdx1, Prdx2, Prdx3, Prdx5, Prdx6, Prdx6b, Sod1, Sod2, Sod3, Txn1, Txn2, Txnrd1, Txnrd2
REACTOME:5416764	REACTOME_21.03.2014	Cytosolic tRNA aminoacylation	Group0	3	11.1111	0.000904	0.0135618	Group0=0.016930169789953247	Group0=0.016930169789953247	Aars, Gars, Sars	631033, 633677, 640248, Aars, Aimp1, Aimp2, Cars, Dars, Eef1e1, Eprs, Farsa, Farsb, Gars, Hars, Iars, Kars, Lars, Mars, Nars, Ppa1, Qars, Rars, Sars, Tars, Vars, Wars, Yars
REACTOME:5416924	REACTOME_21.03.2014	Arachidonic acid metabolism	Group1	4	5.12821	0.00229685	0.0183748	Group1=1.1711837621363522E-5	Group1=5.855918810681761E-5	Akr1c14, Akr1c18, Akr1c6, Gpx1	100044218, 100044352, 100044439, 100044540, 100048119, 100048323, 545670, 639023, 674298, Abcc1, Akr1c12, Akr1c13, Akr1c14, Akr1c18, Akr1c20, Akr1c21, Akr1c6, Akr1cl, Alox12, Alox12b, Alox15, Alox5, Alox5ap, Alox8, Cbr1, Cyp1a1, Cyp1a2, Cyp1b1, Cyp2c29, Cyp2c37, Cyp2c40, Cyp2c50, Cyp2c54, Cyp2c55, Cyp2c65, Cyp2c66, Cyp2c67, Cyp2c69, Cyp2j11, Cyp2j13, Cyp2j5, Cyp2j6, Cyp2j9, Cyp2u1, Cyp4a10, Cyp4a…
REACTOME:5416925	REACTOME_21.03.2014	Synthesis of Prostaglandins (PG) and Thromboxanes (TX)	Group1	3	13.0435	0.000559	0.0106167	Group1=1.1711837621363522E-5	Group1=5.855918810681761E-5	Akr1c14, Akr1c18, Akr1c6	100048119, Akr1c12, Akr1c13, Akr1c14, Akr1c18, Akr1c20, Akr1c21, Akr1c6, Akr1cl, Cbr1, Fam213b, Gm5678, Gm9769, Hpgd, Hpgds, Ptgds, Ptges, Ptges3, Ptgis, Ptgr2, Ptgs1, Ptgs2, Tbxas1
REACTOME:5417072	REACTOME_21.03.2014	Platelet activation, signaling and aggregation	Group5	9	4.5	1.19e-05	0.000415	Group5=3.999342013705166E-4	Group5=0.0015997368054820665	Alb, Aldoa, Apoa1, Crk, Fga, Fgb, Fgg, Plg, Sod1	100044675, 100045767, 100045883, 100046120, 100046740, 100047211, 100047666, 100048021, 100048143, 100048397, 100048522, 100048807, 545845, 631743, 636242, 640441, A2m, Actn1, Actn4, Adra2a, Adra2b, Adra2c, Akt1, Alb, Aldoa, Apbb1ip, Apoa1, App, Arrb1, Arrb2, Bcar1, Brpf3, Calm1, Calm2, Calm3, Calu, Cap1, Cd36, Cd63, Cd9, Cfd, Cfl1, Clu, Crk, Csk, Dagla, Daglb, Dgka, Dgkb, Dgke, Dgkg, Dgkq, Dgkz,…
REACTOME:5417074	REACTOME_21.03.2014	Response to elevated platelet cytosolic Ca2+	Group5	8	8.51064	3.19e-07	1.37e-05	Group5=3.999342013705166E-4	Group5=0.0015997368054820665	Alb, Aldoa, Apoa1, Fga, Fgb, Fgg, Plg, Sod1	100044675, 100046120, 100046740, 100047211, 100048143, 100048522, 545845, 640441, A2m, Actn1, Actn4, Alb, Aldoa, Apoa1, App, Brpf3, Calm1, Calm2, Calm3, Calu, Cap1, Cd36, Cd63, Cd9, Cfd, Cfl1, Clu, Egf, F13a1, F5, F8, Fga, Fgb, Fgg, Figf, Flna, Fn1, Gas6, Gm8566, Habp4, Hgf, Hrg, Hspa5, Igf1, Igf2, Itga2b, Itgb3, Kng1, Kng2, Lamp2, Lefty1, Lefty2, Pdgfa, Pdgfb, Pf4, Pfn1, Plek, Plg, Ppbp, Prkca, …
REACTOME:5417075	REACTOME_21.03.2014	Integrin cell surface interactions	Group5	3	4.61538	0.0111219	0.0222439	Group5=3.999342013705166E-4	Group5=0.0015997368054820665	Fga, Fgb, Fgg	100046052, 640441, 6696, Agrn, Bsg, Cd44, Cd47, Cdh1, Col13a1, Col16a1, Col18a1, Col23a1, Col4a1, Col4a2, Col4a3, Col4a4, Col9a1, Col9a2, Col9a3, Dag1, F11r, Fbn1, Fga, Fgb, Fgg, Fn1, Hspg2, Ibsp, Icam1, Icam2, Icam4, Itga1, Itga10, Itga11, Itga2, Itga2b, Itga3, Itga4, Itga5, Itga6, Itga8, Itga9, Itgad, Itgae, Itgal, Itgam, Itgav, Itgax, Itgb1, Itgb2, Itgb2l, Itgb3, Itgb5, Itgb6, Itgb7, Itgb8, Ja…
REACTOME:5417095	REACTOME_21.03.2014	Common Pathway	Group5	3	23.0769	9.5e-05	0.00256501	Group5=3.999342013705166E-4	Group5=0.0015997368054820665	Fga, Fgb, Fgg	100048143, F10, F13a1, F2, F5, Fga, Fgb, Fgg, Pf4, Proc, Pros1, Serpinc1, Thbd
REACTOME:5417096	REACTOME_21.03.2014	Formation of Fibrin Clot (Clotting Cascade)	Group5	3	9.09091	0.00163537	0.0196244	Group5=3.999342013705166E-4	Group5=0.0015997368054820665	Fga, Fgb, Fgg	100048143, 100048807, A2m, C1qbp, F10, F11, F12, F13a1, F2, F3, F5, F7, F8, F9, Fga, Fgb, Fgg, Gp1ba, Gp1bb, Gp5, Gp9, Klkb1, Kng1, Kng2, Pf4, Prcp, Proc, Pros1, Serpinc1, Serping1, Tfpi, Thbd, Vwf
REACTOME:5417147	REACTOME_21.03.2014	Bile acid and bile salt metabolism	Group1	4	11.7647	9.47e-05	0.00265092	Group1=1.1711837621363522E-5	Group1=5.855918810681761E-5	Akr1c14, Akr1c18, Akr1c6, Alb	Abcb11, Acot8, Acox2, Akr1c12, Akr1c13, Akr1c14, Akr1c18, Akr1c20, Akr1c21, Akr1c6, Akr1cl, Akr1d1, Alb, Amacr, Baat, Ch25h, Cyp27a1, Cyp39a1, Cyp46a1, Cyp7a1, Cyp7b1, Cyp8b1, Fabp6, Hsd17b4, Hsd3b7, Scp2, Slc10a1, Slc10a2, Slc27a2, Slc27a5, Slco1a1, Slco1a4, Slco1a6, Slco1b2
REACTOME:5417181	REACTOME_21.03.2014	Lipid digestion, mobilization, and transport	Group1	5	10.4167	2.19e-05	0.000746	Group1=1.1711837621363522E-5	Group1=5.855918810681761E-5	Alb, Apoa1, Apoa4, Apoe, Plg	627816, 669888, A2m, Abca1, Abcg1, Abcg5, Abcg8, Abhd5, Alb, Amn, Apoa1, Apoa2, Apoa4, Apoa5, Apob, Apoc3, Apoc4, Apoe, Bmp1, Cav1, Cel, Clps, Cubn, Fabp4, Gm9315, Hspg2, Lcat, Ldlr, Ldlrap1, Lipc, Lipe, Lpl, Mgll, Mttp, Npc1l1, P4hb, Plg, Plin1, Pltp, Pnlip, Ppp1ca, Ppp1cb, Ppp1cc, Prkaca, Prkacb, Sar1b, Scarb1, Sdc1
REACTOME:5417263	REACTOME_21.03.2014	Lipoprotein metabolism	Group1	5	17.2414	1.69e-06	6.94e-05	Group1=1.1711837621363522E-5	Group1=5.855918810681761E-5	Alb, Apoa1, Apoa4, Apoe, Plg	669888, A2m, Abca1, Abcg1, Alb, Amn, Apoa1, Apoa2, Apoa4, Apoa5, Apob, Apoc3, Apoc4, Apoe, Bmp1, Cubn, Hspg2, Lcat, Ldlr, Ldlrap1, Lipc, Lpl, Mttp, P4hb, Plg, Pltp, Sar1b, Scarb1, Sdc1
REACTOME:5417306	REACTOME_21.03.2014	Chylomicron-mediated lipid transport	Group1	3	16.6667	0.000264	0.00581157	Group1=1.1711837621363522E-5	Group1=5.855918810681761E-5	Apoa1, Apoa4, Apoe	669888, Apoa1, Apoa2, Apoa4, Apoa5, Apob, Apoc3, Apoc4, Apoe, Hspg2, Ldlr, Ldlrap1, Lipc, Lpl, Mttp, P4hb, Sar1b, Sdc1
REACTOME:5417356	REACTOME_21.03.2014	Synthesis of bile acids and bile salts via 27-hydroxycholesterol	Group1	3	23.0769	9.5e-05	0.00256501	Group1=1.1711837621363522E-5	Group1=5.855918810681761E-5	Akr1c14, Akr1c18, Akr1c6	Akr1c12, Akr1c13, Akr1c14, Akr1c18, Akr1c20, Akr1c21, Akr1c6, Akr1cl, Akr1d1, Cyp27a1, Cyp7b1, Cyp8b1, Hsd3b7
REACTOME:5417357	REACTOME_21.03.2014	Synthesis of bile acids and bile salts	Group1	3	11.5385	0.000808	0.0137325	Group1=1.1711837621363522E-5	Group1=5.855918810681761E-5	Akr1c14, Akr1c18, Akr1c6	Abcb11, Acot8, Acox2, Akr1c12, Akr1c13, Akr1c14, Akr1c18, Akr1c20, Akr1c21, Akr1c6, Akr1cl, Akr1d1, Amacr, Baat, Ch25h, Cyp27a1, Cyp39a1, Cyp46a1, Cyp7a1, Cyp7b1, Cyp8b1, Hsd17b4, Hsd3b7, Scp2, Slc27a2, Slc27a5
REACTOME:5417358	REACTOME_21.03.2014	Synthesis of bile acids and bile salts via 7alpha-hydroxycholesterol	Group1	3	13.6364	0.000488	0.00976788	Group1=1.1711837621363522E-5	Group1=5.855918810681761E-5	Akr1c14, Akr1c18, Akr1c6	Abcb11, Acot8, Acox2, Akr1c12, Akr1c13, Akr1c14, Akr1c18, Akr1c20, Akr1c21, Akr1c6, Akr1cl, Akr1d1, Amacr, Baat, Cyp27a1, Cyp7a1, Cyp8b1, Hsd17b4, Hsd3b7, Scp2, Slc27a2, Slc27a5
REACTOME:5417360	REACTOME_21.03.2014	Synthesis of bile acids and bile salts via 24-hydroxycholesterol	Group1	3	17.6471	0.000221	0.0053105	Group1=1.1711837621363522E-5	Group1=5.855918810681761E-5	Akr1c14, Akr1c18, Akr1c6	Akr1c12, Akr1c13, Akr1c14, Akr1c18, Akr1c20, Akr1c21, Akr1c6, Akr1cl, Akr1d1, Amacr, Cyp27a1, Cyp39a1, Cyp46a1, Cyp8b1, Hsd3b7, Slc27a2, Slc27a5
REACTOME:5417492	REACTOME_21.03.2014	HDL-mediated lipid transport	Group1	3	21.4286	0.00012	0.00300721	Group1=1.1711837621363522E-5	Group1=5.855918810681761E-5	Alb, Apoa1, Apoe	A2m, Abca1, Abcg1, Alb, Amn, Apoa1, Apoc3, Apoc4, Apoe, Bmp1, Cubn, Lcat, Pltp, Scarb1
REACTOME:5417506	REACTOME_21.03.2014	Platelet degranulation	Group5	8	8.98876	2.08e-07	9.58e-06	Group5=3.999342013705166E-4	Group5=0.0015997368054820665	Alb, Aldoa, Apoa1, Fga, Fgb, Fgg, Plg, Sod1	100044675, 100046120, 100046740, 100047211, 100048143, 100048522, 545845, 640441, A2m, Actn1, Actn4, Alb, Aldoa, Apoa1, App, Brpf3, Calm1, Calm2, Calm3, Calu, Cap1, Cd36, Cd63, Cd9, Cfd, Cfl1, Clu, Egf, F13a1, F5, F8, Fga, Fgb, Fgg, Figf, Flna, Fn1, Gas6, Gm8566, Habp4, Hgf, Hrg, Hspa5, Igf1, Igf2, Itga2b, Itgb3, Kng1, Kng2, Lamp2, Lefty1, Lefty2, Pdgfa, Pdgfb, Pf4, Pfn1, Plek, Plg, Ppbp, Pros1, …
REACTOME:5417516	REACTOME_21.03.2014	Integrin alphaIIb beta3 signaling	Group5	4	12.9032	6.53e-05	0.00195861	Group5=3.999342013705166E-4	Group5=0.0015997368054820665	Crk, Fga, Fgb, Fgg	100047666, 100048397, Akt1, Apbb1ip, Bcar1, Crk, Csk, Fga, Fgb, Fgg, Fn1, Gm5500, Gm9392, Grb2, Itga2b, Itgb3, Pdpk1, Ptk2, Ptpn1, Rap1a, Rap1b, Rapgef3, Rapgef4, Rasgrp1, Rasgrp2, Shc1, Sos1, Src, Syk, Tln1, Vwf
REACTOME:5417517	REACTOME_21.03.2014	Platelet Aggregation (Plug Formation)	Group5	4	9.30232	0.00024	0.00551924	Group5=3.999342013705166E-4	Group5=0.0015997368054820665	Crk, Fga, Fgb, Fgg	100045767, 100047666, 100048397, 100048807, Adra2a, Adra2b, Adra2c, Akt1, Apbb1ip, Bcar1, Crk, Csk, F2, Fga, Fgb, Fgg, Fn1, Gm5500, Gm9392, Gp1ba, Gp1bb, Gp5, Gp9, Grb2, Itga2b, Itgb3, Mpl, Pdpk1, Ptk2, Ptpn1, Rap1a, Rap1b, Rapgef3, Rapgef4, Rasgrp1, Rasgrp2, Shc1, Sos1, Src, Syk, Thpo, Tln1, Vwf
REACTOME:5417518	REACTOME_21.03.2014	GRB2:SOS provides linkage to MAPK signaling for Intergrins	Group5	3	17.6471	0.000221	0.0053105	Group5=3.999342013705166E-4	Group5=0.0015997368054820665	Fga, Fgb, Fgg	100048397, Apbb1ip, Fga, Fgb, Fgg, Fn1, Gm9392, Grb2, Itga2b, Itgb3, Ptk2, Rap1a, Rap1b, Sos1, Src, Tln1, Vwf
REACTOME:5417522	REACTOME_21.03.2014	p130Cas linkage to MAPK signaling for integrins	Group5	4	23.5294	5.33e-06	0.000202	Group5=3.999342013705166E-4	Group5=0.0015997368054820665	Crk, Fga, Fgb, Fgg	100048397, Apbb1ip, Bcar1, Crk, Fga, Fgb, Fgg, Fn1, Gm9392, Itga2b, Itgb3, Ptk2, Rap1a, Rap1b, Src, Tln1, Vwf
REACTOME:5417959	REACTOME_21.03.2014	Binding and Uptake of Ligands by Scavenger Receptors	Group1	4	6.77966	0.000812	0.012988	Group1=1.1711837621363522E-5	Group1=5.855918810681761E-5	Alb, Apoa1, Apoe, Hyou1	100044770, 100045791, 100046269, 100046552, 100046701, 100046740, 100047053, 100047070, 100047132, 100047162, 545679, 665937, 675735, 676175, Alb, Ambp, Apoa1, Apob, Apoe, Apol10a, Apol10b, Apol10c-ps, Calr, Cd163, Cd36, Col1a1, Col1a2, Col3a1, Col4a1, Col4a2, Colec11, Colec12, Fth1, Ftl1, Ftl2, Gm10116, Gm20746, Gm3758, Gm5222, Hba-a1, Hba-a2, Hp, Hpx, Hsp90aa1, Hsp90b1, Hsph1, Hyou1, Lrp1, Marc…
