# Supplementary material for: Proteome mapping of epidermal growth factor induced hepatocellular carcinomas identifies novel cell metabolism targets and mitogen activated protein kinase signalling events
Source: BMC Genomics. 2015 Feb 25;16(1):124. doi: 10.1186/s12864-015-1312-z (PMC4357185; doi:10.1186/s12864-015-1312-z)
Supplement: Additional file 10: Table S10. — Biological pathways information based each significantly regulated protein (To + UR + DR). This table depicts pathway terms of nearly 80% of regulated proteins (To + UR + DR) and are taken from REACTOME and KEGG databases. [file 12864_2015_1312_MOESM10_ESM.xls]

## Sheet: Main
Table S10. Biological pathways information based each significantly regulated protein (To + UR + DR). This table depicts pathway terms of nearly 80% of regulated proteins (To + UR + DR) and are taken from REACTOME and KEGG databases.
Pathway information of 64 DRPs (~80%) are extracted out from Reactome(R) & KEGG(K) databases for 82 DRPs (To+UR+DR). Reactome(57 of 82 DRPs ie; ~70%) & KEGG(47 of 82 DRPs ie; ~60%)
Gene Symbol	Gene Discription	Found in DBs	REACTOME Pathway Names	KEGG Pathway Names
0610011f06rik	RIKEN cDNA 0610011F06 gene		N/A	N/A
4931406c07rik	RIKEN cDNA 4931406C07 gene		N/A	N/A
aars	alanyl-tRNA synthetase	R	Gene Expression; tRNA Aminoacylation	N/A
abhd14b	abhydrolase domain containing 14b		N/A	N/A
agmat	agmatine ureohydrolase (agmatinase)	R, K	Metabolism of amino acids and derivatives	Arginine and proline metabolism
akr1c14	aldo-keto reductase family 1, member C14	R	Arachidonic acid metabolism; Bile acid and bile salt metabolism; Metabolism of lipids and lipoproteins	N/A
akr1c18	aldo-keto reductase family 1, member C18	R, K	Arachidonic acid metabolism; Bile acid and bile salt metabolism; Metabolism of lipids and lipoproteins	Steroid hormone biosynthesis, Aminoacyl-tRNA biosynthesis
akr1c6	aldo-keto reductase family 1, member C6	R, K	Arachidonic acid metabolism; Bile acid and bile salt metabolism; Metabolism of lipids and lipoproteins	Butanoate metabolism, Linoleic acid metabolism, Fructose and mannose metabolism
alb	albumin	R	Advanced glycosylation endproduct receptor signaling; Bile acid and bile salt metabolism; Innate Immune System; Lipid digestion, mobilization, and transport; Metabolism of lipids and lipoproteins; Platelet activation, signaling and aggregation; Response to elevated platelet cytosolic Ca2+; SLC-mediated transmembrane transport; Transmembrane transport of small molecules; Transport of vitamins, nuc…	N/A
aldh16a1	aldehyde dehydrogenase 16 family, member A1		N/A	N/A
aldoa	aldolase A, fructose-bisphosphate	R, K	Hemostasis; Metabolism of carbohydrates; Platelet activation, signaling and aggregation; Response to elevated platelet cytosolic Ca2+	Pentose phosphate pathway, Glycolysis / Gluconeogenesis, Fructose and mannose metabolism
aldoc	aldolase C, fructose-bisphosphate	R, K	Carbohydrate metabolism	Fructose and mannose metabolism, Glycolysis / Gluconeogenesis, Pentose phosphate pathway
anxa6	annexin A6		N/A	N/A
apcs	serum amyloid P-component		N/A	N/A
apeh	acylpeptide hydrolase		N/A	N/A
apoa1	apolipoprotein A-I	R, K	ABC-family proteins mediated transport; Amyloids; Disease; Fatty acid, triacylglycerol, and ketone body metabolism; Hemostasis; Lipid digestion, mobilization, and transport; Metabolism of lipids and lipoproteins; Platelet activation, signaling and aggregation; Regulation of Lipid Metabolism by Peroxisome proliferator-activated receptor alpha (PPARalpha); Response to elevated platelet cytosolic Ca…	PPAR signaling pathway, Fat digestion and absorption, Vitamin digestion and absorption
apoa4	apolipoprotein A-IV	R, K	Lipid digestion, mobilization, and transport; Metabolism of lipids and lipoproteins	Fat digestion and absorption, Vitamin digestion and absorption
apoe	apolipoprotein E	R	Lipid digestion, mobilization, and transport; Metabolism of lipids and lipoproteins	N/A
arg1	arginase, liver	R, K	Metabolism of amino acids and derivatives	Arginine and proline metabolism
arg2	arginase type II	R, K	Metabolism of amino acids and derivatives	Arginine and proline metabolism
atp5h	ATP synthase, H+ transporting, mitochondrial F0 complex, subunit d	R, K	Metabolism; Respiratory electron transport, ATP synthesis by chemiosmotic coupling, and heat production by uncoupling proteins.; The citric acid (TCA) cycle and respiratory electron transport	Oxidative phosphorylation
bckdha	branched chain ketoacid dehydrogenase E1, alpha polypeptide	R, K	Metabolism of amino acids and derivatives	Valine, leucine and isoleucine degradation
capza1	capping protein (actin filament) muscle Z-line, alpha 1	R	Advanced glycosylation endproduct receptor signaling; Factors involved in megakaryocyte development and platelet production; Hemostasis; Innate Immune System	N/A
cct8	chaperonin containing Tcp1, subunit 8 (theta)	R	Metabolism of proteins; Protein folding	N/A
ces1d	carboxylesterase 1D	K	N/A	Drug metabolism - other enzymes, Complement and coagulation cascades
ckb	creatine kinase, brain	R, K	Metabolism of amino acids and derivatives	Arginine and proline metabolism
cps1	carbamoyl-phosphate synthetase 1	R, K	Metabolism of amino acids and derivatives	Alanine, aspartate and glutamate metabolism, Arginine and proline metabolism, Nitrogen metabolism
crk	v-crk sarcoma virus CT10 oncogene homolog (avian)	R, K	Cytokine Signaling in Immune system; Hemostasis; Immune System; Integrin alphaIIb beta3 signaling; Integrin cell surface interactions; Interleukin-3, 5 and GM-CSF signaling; NGF signalling via TRKA from the plasma membrane; Platelet activation, signaling and aggregation; Platelet Aggregation (Plug Formation); Signaling by Insulin receptor;Signaling by Interleukins; Signaling by PDGF; Signalling b…	Pathways in cancer, Fc gamma R-mediated phagocytosis, Regulation of actin cytoskeleton, Renal cell carcinoma, Chemokine signaling pathway, Neurotrophin signaling pathway, Focal adhesion, Insulin signaling pathway, ErbB signaling pathway, Chronic myeloid leukemia, MAPK signaling pathway
dak	dihydroxyacetone kinase 2 homolog (yeast)	R, K	Innate Immune System; RIG-I/MDA5 mediated induction of IFN-alpha/beta pathways; RLR (RIG-like receptor) mediated induction of IFN alpha/beta	Glycerolipid metabolism, RIG-I-like receptor signaling pathway
dhdh	dihydrodiol dehydrogenase (dimeric)	K	N/A	Metabolism of xenobiotics by cytochrome P450, Pentose and glucuronate interconversions
ech1	enoyl coenzyme A hydratase 1, peroxisomal	K	N/A	Peroxisome
eef2	eukaryotic translation elongation factor 2	R	Eukaryotic Translation Elongation; Gene Expression; Metabolism of proteins	N/A
fbp1	fructose bisphosphatase 1	R, K	Metabolism of carbohydrates	Glycolysis / Gluconeogenesis, Fructose and mannose metabolism, Pentose phosphate pathway, Insulin signaling pathway
fdps	farnesyl diphosphate synthetase	R, K	Activation of Gene Expression by SREBP (SREBF); Cholesterol biosynthesis; Metabolism of lipids and lipoproteins; Regulation of Cholesterol Biosynthesis by SREBP (SREBF)	Terpenoid backbone biosynthesis, Metabolic pathways, Complement and coagulation cascades
fga	fibrinogen alpha chain	R	Formation of Fibrin Clot (Clotting Cascade); Hemostasis; Integrin alphaIIb beta3 signaling; Integrin cell surface interactions; Platelet activation, signaling and aggregation; Platelet Aggregation (Plug Formation); Response to elevated platelet cytosolic Ca2+	N/A
fgb	fibrinogen beta chain	R, K	Formation of Fibrin Clot (Clotting Cascade);Hemostasis; Integrin alphaIIb beta3 signaling; Integrin cell surface interactions; Platelet activation, signaling and aggregation; Platelet Aggregation (Plug Formation); Response to elevated platelet cytosolic Ca2+	Complement and coagulation cascades
fgg	fibrinogen gamma chain	R	Formation of Fibrin Clot (Clotting Cascade);Hemostasis; Integrin alphaIIb beta3 signaling; Integrin cell surface interactions; Platelet activation, signaling and aggregation; Platelet Aggregation (Plug Formation); Response to elevated platelet cytosolic Ca2+	N/A
fkbp4	FK506 binding protein 4		N/A	N/A
ganab	alpha glucosidase 2 alpha neutral subunit	R, K	Asparagine N-linked glycosylation; Metabolism of proteins; Post-translational protein modification	Protein processing in endoplasmic reticulum, N-Glycan biosynthesis, Metabolic pathways
gars	glycyl-tRNA synthetase	R, K	Gene Expression; tRNA Aminoacylation	Aminoacyl-tRNA biosynthesis
gdi2	guanosine diphosphate (GDP) dissociation inhibitor 2	R	Signaling by Rho GTPases	N/A
gm5506 / eno1	predicted gene 5506	K	N/A	Glycolysis / Gluconeogenesis, RNA degradation
gpx1	glutathione peroxidase 1	R, K	Arachidonic acid metabolism; Metabolism of lipids and lipoproteins; Metabolism of nucleotides	Glutathione metabolism, Amyotrophic lateral sclerosis (ALS), Arachidonic acid metabolism
gstm2	glutathione S-transferase, mu 2	R, K	Biological oxidations; Metabolism; Phase II conjugation	Drug metabolism - cytochrome P450, Glutathione metabolism, Metabolism of xenobiotics by cytochrome P450
haao	3-hydroxyanthranilate 3,4-dioxygenase	R, K	Metabolism of amino acids and derivatives	Tryptophan metabolism
hacl1	2-hydroxyacyl-CoA lyase 1	R, K	Metabolism of lipids and lipoproteins; Peroxisomal lipid metabolism	Peroxisome
hnrnpl	heterogeneous nuclear ribonucleoprotein L	R	Gene Expression; Processing of Capped Intron-Containing Pre-mRNA	N/A
hspd1	heat shock protein 1 (chaperonin)	R, K	Metabolism of proteins; Mitochondrial Protein Import	RNA degradation
hyou1	hypoxia up-regulated 1	R, K	Activation of Chaperone Genes by XBP1(S); Diabetes pathways; Disease; Unfolded Protein Response	Protein processing in endoplasmic reticulum
il1rn	interleukin 1 receptor antagonist	R	Cytokine Signaling in Immune system; Interleukin-1 signaling; Signaling by Interleukins	N/A
itpa	inosine triphosphatase (nucleoside triphosphate pyrophosphatase)	R, K	Metabolism of nucleotides	Purine metabolism, Pyrimidine metabolism, Drug metabolism - other enzymes
lasp1	LIM and SH3 protein 1		N/A	N/A
lgals3	lectin, galactose binding, soluble 3	R	Advanced glycosylation endproduct receptor signaling; Innate Immune System	N/A
lmna	lamin A	R	Activation of Chaperone Genes by XBP1(S); Apoptotic execution phase; Cell Cycle; Chromosome Maintenance; Diabetes pathways; Meiotic Synapsis; Unfolded Protein Response	N/A
mdh1	malate dehydrogenase 1, NAD (soluble)	R, K	Metabolism of carbohydrates; The citric acid (TCA) cycle and respiratory electron transport	Glyoxylate and dicarboxylate metabolism, Pyruvate metabolism, Proximal tubule bicarbonate reclamation, Citrate cycle (TCA cycle)
mvp	major vault protein		N/A	N/A
ndufv1	NADH dehydrogenase (ubiquinone) flavoprotein 1	R, K	Respiratory electron transport, ATP synthesis by chemiosmotic coupling, and heat production by uncoupling proteins.; The citric acid (TCA) cycle and respiratory electron transport	Metabolic pathways, Oxidative phosphorylation
nme1	NME/NM23 nucleoside diphosphate kinase 1	R	Metabolism of nucleotides	N/A
nucb1	nucleobindin 1		N/A	N/A
pcbp1	poly(rC) binding protein 1	R, K	Gene Expression; Processing of Capped Intron-Containing Pre-mRNA	Spliceosome
pdia4	protein disulfide isomerase associated 4	K	N/A	Protein processing in endoplasmic reticulum
pebp1	phosphatidylethanolamine binding protein 1		N/A	N/A
phb	prohibitin		N/A	N/A
phgdh	3-phosphoglycerate dehydrogenase	R, K	Metabolism of amino acids and derivatives	Glycine, serine and threonine metabolism
pkm	pyruvate kinase, muscle	R, K	Metabolism of carbohydrates	Glycolysis / Gluconeogenesis, Purine metabolism, Pyruvate metabolism
plg	plasminogen	R, K	Activation of Matrix Metalloproteinases; Degradation of the extracellular matrix; Diabetes pathways;Disease; Dissolution of Fibrin Clot; Extracellular matrix organization; Hemostasis; Lipid digestion, mobilization, and transport; Metabolism of lipids and lipoproteins; Platelet activation, signaling and aggregation; Regulation of Insulin-like Growth Factor (IGF) Activity by Insulin-like Growth Fac…	Neuroactive ligand-receptor interaction, Complement and coagulation cascades
pnpo	pyridoxine 5'-phosphate oxidase	R, K	Metabolism of water-soluble vitamins and cofactors	Vitamin B6 metabolism
prdx6	peroxiredoxin 6	K	N/A	Phenylalanine metabolism
psmc5	protease (prosome, macropain) 26S subunit, ATPase 5	R, K	Adaptive Immune System; APC/C-mediated degradation of cell cycle proteins; Apoptosis; Cell Cycle Checkpoints; Cell Cycle, Mitotic; Class I MHC mediated antigen processing & presentation; DNA Replication; Gene Expression; Metabolism of amino acids and derivatives; Mitotic G1-G1/S phases; Mitotic M-M/G1 phases; Regulation of Apoptosis; Regulation of DNA replication; Regulation of mitotic cell cycle…	Proteasome, Purine metabolism, Pyrimidine metabolism
psmd11	proteasome (prosome, macropain) 26S subunit, non-ATPase, 11	R, K	Adaptive Immune System; APC/C-mediated degradation of cell cycle proteins; Apoptosis; Cell Cycle Checkpoints; Cell Cycle, Mitotic; Class I MHC mediated antigen processing & presentation; DNA Replication; Gene Expression; Metabolism of amino acids and derivatives; Mitotic G1-G1/S phases; Mitotic M-M/G1 phases; Regulation of Apoptosis; Regulation of DNA replication; Regulation of mitotic cell cycle…	Proteasome
pzp	pregnancy zone protein		N/A	N/A
rps12	ribosomal protein S12	R, K	Disease; Eukaryotic Translation Elongation; Eukaryotic Translation Initiation; Eukaryotic Translation Termination; Gene Expression; Gene Expression; Metabolism of proteins; Nonsense-Mediated Decay; SRP-dependent cotranslational protein targeting to membrane	Ribosome
sars	seryl-aminoacyl-tRNA synthetase	R, K	Gene Expression; tRNA Aminoacylation	Aminoacyl-tRNA biosynthesis
serpinb6a	serine (or cysteine) peptidase inhibitor, clade B, member 6a		N/A	N/A
sod1	superoxide dismutase 1, soluble	R, K	Hemostasis; Platelet activation, signaling and aggregation; Response to elevated platelet cytosolic Ca2+	Peroxisome
sri	sorcin		N/A	N/A
tgm2	transglutaminase 2, C polypeptide		N/A	N/A
tubb	tubulin beta chain	R	Cell Cycle, Mitotic; Mitotic G2-G2/M phases	N/A
uap1l1	UDP-N-acteylglucosamine pyrophosphorylase 1-like 1	K	N/A	Amino sugar and nucleotide sugar metabolism
ugdh	UDP-glucose dehydrogenase	R, K	Biological oxidations; Metabolism; Phase II conjugation	Ascorbate and aldarate metabolism, Starch and sucrose metabolism, Amino sugar and nucleotide sugar metabolism, Pentose and glucuronate interconversions
vim	vimentin	R	Apoptotic execution phase; Muscle contraction	N/A

## Sheet: Sheet2
R, K (65)	R (57)	K (48)
R	R	R, K
R, K	R, K	R, K
R	R	R, K
R, K	R, K	R, K
R, K	R, K	R, K
R	R	R, K
R, K	R, K	R, K
R, K	R, K	R, K
R, K	R, K	R, K
R, K	R, K	R, K
R	R	R, K
R, K	R, K	K
R, K	R, K	R, K
R, K	R, K	R, K
R, K	R, K	R, K
R	R	R, K
R	R	K
K	R, K	K
R, K	R, K	R, K
R, K	R, K	R, K
R, K	R, K	R, K
R, K	R	R, K
K	R, K	R, K
K	R, K	K
R	R	R, K
R, K	R, K	R, K
R, K	R	R, K
R	R, K	R, K
R, K	R, K	R, K
R	R	R, K
R, K	R, K	R, K
R, K	R, K	R, K
R	R, K	R, K
K	R, K	R, K
R, K	R	K
R, K	R, K	R, K
R, K	R, K	R, K
R, K	R	R, K
R	R, K	R, K
R, K	R	K
R, K	R	R, K
R	R, K	R, K
R, K	R, K	R, K
R	R	R, K
R	R, K	K
R, K	R, K	R, K
R, K	R, K	K
R	R, K	R, K
R, K	R, K
K	R, K
R, K	R, K
R, K	R, K
R, K	R, K
R, K	R, K
K	R
R, K	R, K
R, K	R
R, K
R, K
K
R, K
R
K
R, K
R

## Sheet: Sheet3
Gene Symbol	Gene Discription		REACTOME Pathway Names	DB	KEGG Pathway Names
agmat	agmatine ureohydrolase (agmatinase)		Metabolism of amino acids and derivatives	R, K	Arginine and proline metabolism	Arginine and proline metabolism
arg1	arginase, liver		Metabolism of amino acids and derivatives	R, K	Arginine and proline metabolism	Arginine and proline metabolism
arg2	arginase type II		Metabolism of amino acids and derivatives	R, K	Arginine and proline metabolism	Arginine and proline metabolism
ckb	creatine kinase, brain		Metabolism of amino acids and derivatives	R, K	Arginine and proline metabolism	Arginine and proline metabolism
cps1	carbamoyl-phosphate synthetase 1		Metabolism of amino acids and derivatives	R, K	Alanine, aspartate and glutamate metabolism, Arginine and proline metabolism, Nitrogen metabolism	Arginine and proline metabolism
Gene Symbol	Gene Discription		REACTOME Pathway Names	DB	KEGG Pathway Names
akr1c18	aldo-keto reductase family 1, member C18		Arachidonic acid metabolism; Bile acid and bile salt metabolism; Metabolism of lipids and lipoproteins	R, K	Steroid hormone biosynthesis, Aminoacyl-tRNA biosynthesis	Aminoacyl-tRNA biosynthesis
gars	glycyl-tRNA synthetase		Gene Expression; tRNA Aminoacylation	R, K	Aminoacyl-tRNA biosynthesis	Aminoacyl-tRNA biosynthesis
sars	seryl-aminoacyl-tRNA synthetase		Gene Expression; tRNA Aminoacylation	R, K	Aminoacyl-tRNA biosynthesis	Aminoacyl-tRNA biosynthesis
Gene Symbol	Gene Discription		REACTOME Pathway Names	DB	KEGG Pathway Names
aldoa	aldolase A, fructose-bisphosphate		Hemostasis; Metabolism of carbohydrates; Platelet activation, signaling and aggregation; Response to elevated platelet cytosolic Ca2+	R, K	Pentose phosphate pathway, Glycolysis / Gluconeogenesis, Fructose and mannose metabolism	Glycolysis / Gluconeogenesis
aldoc	aldolase C, fructose-bisphosphate		Carbohydrate metabolism	R, K	Fructose and mannose metabolism, Glycolysis / Gluconeogenesis, Pentose phosphate pathway	Glycolysis / Gluconeogenesis
fbp1	fructose bisphosphatase 1		Metabolism of carbohydrates	R, K	Glycolysis / Gluconeogenesis, Fructose and mannose metabolism, Pentose phosphate pathway, Insulin signaling pathway	Glycolysis / Gluconeogenesis
gm5506	predicted gene 5506		N/A	K	Glycolysis / Gluconeogenesis, RNA degradation	Glycolysis / Gluconeogenesis
pkm	pyruvate kinase, muscle		Metabolism of carbohydrates	R, K	Glycolysis / Gluconeogenesis, Purine metabolism, Pyruvate metabolism	Glycolysis / Gluconeogenesis
Gene Symbol	Gene Discription		REACTOME Pathway Names	DB	KEGG Pathway Names
akr1c6	aldo-keto reductase family 1, member C6		Arachidonic acid metabolism; Bile acid and bile salt metabolism; Metabolism of lipids and lipoproteins	R, K	Butanoate metabolism, Linoleic acid metabolism, Fructose and mannose metabolism	Fructose and mannose metabolism
aldoa	aldolase A, fructose-bisphosphate		Hemostasis; Metabolism of carbohydrates; Platelet activation, signaling and aggregation; Response to elevated platelet cytosolic Ca2+	R, K	Pentose phosphate pathway, Glycolysis / Gluconeogenesis, Fructose and mannose metabolism	Fructose and mannose metabolism
aldoc	aldolase C, fructose-bisphosphate		Carbohydrate metabolism	R, K	Fructose and mannose metabolism, Glycolysis / Gluconeogenesis, Pentose phosphate pathway	Fructose and mannose metabolism
fbp1	fructose bisphosphatase 1		Metabolism of carbohydrates	R, K	Glycolysis / Gluconeogenesis, Fructose and mannose metabolism, Pentose phosphate pathway, Insulin signaling pathway	Fructose and mannose metabolism
Gene Symbol	Gene Discription		REACTOME Pathway Names	DB	KEGG Pathway Names
atp5h	ATP synthase, H+ transporting, mitochondrial F0 complex, subunit d		Metabolism; Respiratory electron transport, ATP synthesis by chemiosmotic coupling, and heat production by uncoupling proteins.; The citric acid (TCA) cycle and respiratory electron transport	R, K	Oxidative phosphorylation	Oxidative phosphorylation
ndufv1	NADH dehydrogenase (ubiquinone) flavoprotein 1		Respiratory electron transport, ATP synthesis by chemiosmotic coupling, and heat production by uncoupling proteins.; The citric acid (TCA) cycle and respiratory electron transport	R, K	Metabolic pathways, Oxidative phosphorylation	Oxidative phosphorylation
Gene Symbol	Gene Discription		REACTOME Pathway Names	DB	KEGG Pathway Names
ganab	alpha glucosidase 2 alpha neutral subunit		Asparagine N-linked glycosylation; Metabolism of proteins; Post-translational protein modification	R, K	Protein processing in endoplasmic reticulum, N-Glycan biosynthesis, Metabolic pathways	Protein processing in endoplasmic reticulum
hyou1	hypoxia up-regulated 1		Activation of Chaperone Genes by XBP1(S); Diabetes pathways; Disease; Unfolded Protein Response	R, K	Protein processing in endoplasmic reticulum	Protein processing in endoplasmic reticulum
pdia4	protein disulfide isomerase associated 4		N/A	K	Protein processing in endoplasmic reticulum	Protein processing in endoplasmic reticulum
Gene Symbol	Gene Discription		REACTOME Pathway Names	DB	KEGG Pathway Names
itpa	inosine triphosphatase (nucleoside triphosphate pyrophosphatase)		Metabolism of nucleotides	R, K	Purine metabolism, Pyrimidine metabolism, Drug metabolism - other enzymes	Purine metabolism
pkm	pyruvate kinase, muscle		Metabolism of carbohydrates	R, K	Glycolysis / Gluconeogenesis, Purine metabolism, Pyruvate metabolism	Purine metabolism
psmc5	protease (prosome, macropain) 26S subunit, ATPase 5		Adaptive Immune System; APC/C-mediated degradation of cell cycle proteins; Apoptosis; Cell Cycle Checkpoints; Cell Cycle, Mitotic; Class I MHC mediated antigen processing & presentation; DNA Replication; Gene Expression; Metabolism of amino acids and derivatives; Mitotic G1-G1/S phases; Mitotic M-M/G1 phases; Regulation of Apoptosis; Regulation of DNA replication; Regulation of mitotic cell cycle…	R, K	Proteasome, Purine metabolism, Pyrimidine metabolism	Purine metabolism
Gene Symbol	Gene Discription		REACTOME Pathway Names	DB	KEGG Pathway Names
psmc5	protease (prosome, macropain) 26S subunit, ATPase 5		Adaptive Immune System; APC/C-mediated degradation of cell cycle proteins; Apoptosis; Cell Cycle Checkpoints; Cell Cycle, Mitotic; Class I MHC mediated antigen processing & presentation; DNA Replication; Gene Expression; Metabolism of amino acids and derivatives; Mitotic G1-G1/S phases; Mitotic M-M/G1 phases; Regulation of Apoptosis; Regulation of DNA replication; Regulation of mitotic cell cycle…	R, K	Proteasome, Purine metabolism, Pyrimidine metabolism	Proteasome
psmd11	proteasome (prosome, macropain) 26S subunit, non-ATPase, 11		Adaptive Immune System; APC/C-mediated degradation of cell cycle proteins; Apoptosis; Cell Cycle Checkpoints; Cell Cycle, Mitotic; Class I MHC mediated antigen processing & presentation; DNA Replication; Gene Expression; Metabolism of amino acids and derivatives; Mitotic G1-G1/S phases; Mitotic M-M/G1 phases; Regulation of Apoptosis; Regulation of DNA replication; Regulation of mitotic cell cycle…	R, K	Proteasome	Proteasome
Gene Symbol	Gene Discription		REACTOME Pathway Names	DB	KEGG Pathway Names
ech1	enoyl coenzyme A hydratase 1, peroxisomal		N/A	K	Peroxisome	Peroxisome
hacl1	2-hydroxyacyl-CoA lyase 1		Metabolism of lipids and lipoproteins; Peroxisomal lipid metabolism	R, K	Peroxisome	Peroxisome
sod1	superoxide dismutase 1, soluble		Hemostasis; Platelet activation, signaling and aggregation; Response to elevated platelet cytosolic Ca2+	R, K	Peroxisome	Peroxisome
Gene Symbol	Gene Discription		REACTOME Pathway Names	DB	KEGG Pathway Names
mdh1	malate dehydrogenase 1, NAD (soluble)		Metabolism of carbohydrates; The citric acid (TCA) cycle and respiratory electron transport	R, K	Glyoxylate and dicarboxylate metabolism, Pyruvate metabolism, Proximal tubule bicarbonate reclamation, Citrate cycle (TCA cycle)	Pyruvate metabolism
pkm	pyruvate kinase, muscle		Metabolism of carbohydrates	R, K	Glycolysis / Gluconeogenesis, Purine metabolism, Pyruvate metabolism	Pyruvate metabolism
Gene Symbol	Gene Discription		REACTOME Pathway Names	DB	KEGG Pathway Names
apoa1	apolipoprotein A-I		ABC-family proteins mediated transport; Amyloids; Disease; Fatty acid, triacylglycerol, and ketone body metabolism; Hemostasis; Lipid digestion, mobilization, and transport; Metabolism of lipids and lipoproteins; Platelet activation, signaling and aggregation; Regulation of Lipid Metabolism by Peroxisome proliferator-activated receptor alpha (PPARalpha); Response to elevated platelet cytosolic Ca…	R, K	PPAR signaling pathway, Fat digestion and absorption, Vitamin digestion and absorption	Fat digestion and absorption, Vitamin digestion and absorption
apoa4	apolipoprotein A-IV		Lipid digestion, mobilization, and transport; Metabolism of lipids and lipoproteins	R, K	Fat digestion and absorption, Vitamin digestion and absorption	Fat digestion and absorption, Vitamin digestion and absorption
Gene Symbol	Gene Discription		REACTOME Pathway Names	DB	KEGG Pathway Names
akr1c14	aldo-keto reductase family 1, member C14	Arachidonic acid metabolism	Arachidonic acid metabolism; Bile acid and bile salt metabolism; Metabolism of lipids and lipoproteins	R	N/A
akr1c18	aldo-keto reductase family 1, member C18	Arachidonic acid metabolism	Arachidonic acid metabolism; Bile acid and bile salt metabolism; Metabolism of lipids and lipoproteins	R, K	Steroid hormone biosynthesis, Aminoacyl-tRNA biosynthesis
akr1c6	aldo-keto reductase family 1, member C6	Arachidonic acid metabolism	Arachidonic acid metabolism; Bile acid and bile salt metabolism; Metabolism of lipids and lipoproteins	R, K	Butanoate metabolism, Linoleic acid metabolism, Fructose and mannose metabolism
gpx1	glutathione peroxidase 1	Arachidonic acid metabolism	Arachidonic acid metabolism; Metabolism of lipids and lipoproteins; Metabolism of nucleotides	R, K	Glutathione metabolism, Amyotrophic lateral sclerosis (ALS), Arachidonic acid metabolism
Gene Symbol	Gene Discription		REACTOME Pathway Names	DB	KEGG Pathway Names
hyou1	hypoxia up-regulated 1	Activation of Chaperone Genes by XBP1(S); Unfolded Protein Response	Activation of Chaperone Genes by XBP1(S); Diabetes pathways; Disease; Unfolded Protein Response	R, K	Protein processing in endoplasmic reticulum
lmna	lamin A	Activation of Chaperone Genes by XBP1(S); Unfolded Protein Response	Activation of Chaperone Genes by XBP1(S); Apoptotic execution phase; Cell Cycle; Chromosome Maintenance; Diabetes pathways; Meiotic Synapsis; Unfolded Protein Response	R	N/A
Gene Symbol	Gene Discription		REACTOME Pathway Names	DB	KEGG Pathway Names
aars	alanyl-tRNA synthetase	tRNA Aminoacylation	Gene Expression; tRNA Aminoacylation	R	N/A
gars	glycyl-tRNA synthetase	tRNA Aminoacylation	Gene Expression; tRNA Aminoacylation	R, K	Aminoacyl-tRNA biosynthesis
sars	seryl-aminoacyl-tRNA synthetase	tRNA Aminoacylation	Gene Expression; tRNA Aminoacylation	R, K	Aminoacyl-tRNA biosynthesis
Gene Symbol	Gene Discription		REACTOME Pathway Names	DB	KEGG Pathway Names
aldoa	aldolase A, fructose-bisphosphate	Response to elevated platelet cytosolic Ca2+	Hemostasis; Metabolism of carbohydrates; Platelet activation, signaling and aggregation; Response to elevated platelet cytosolic Ca2+	R, K	Pentose phosphate pathway, Glycolysis / Gluconeogenesis, Fructose and mannose metabolism
fga	fibrinogen alpha chain	Response to elevated platelet cytosolic Ca2+	Formation of Fibrin Clot (Clotting Cascade); Hemostasis; Integrin alphaIIb beta3 signaling; Integrin cell surface interactions; Platelet activation, signaling and aggregation; Platelet Aggregation (Plug Formation); Response to elevated platelet cytosolic Ca2+	R	N/A
fgb	fibrinogen beta chain	Response to elevated platelet cytosolic Ca2+	Formation of Fibrin Clot (Clotting Cascade);Hemostasis; Integrin alphaIIb beta3 signaling; Integrin cell surface interactions; Platelet activation, signaling and aggregation; Platelet Aggregation (Plug Formation); Response to elevated platelet cytosolic Ca2+	R, K	Complement and coagulation cascades
fgg	fibrinogen gamma chain	Response to elevated platelet cytosolic Ca2+	Formation of Fibrin Clot (Clotting Cascade);Hemostasis; Integrin alphaIIb beta3 signaling; Integrin cell surface interactions; Platelet activation, signaling and aggregation; Platelet Aggregation (Plug Formation); Response to elevated platelet cytosolic Ca2+	R	N/A
sod1	superoxide dismutase 1, soluble	Response to elevated platelet cytosolic Ca2+	Hemostasis; Platelet activation, signaling and aggregation; Response to elevated platelet cytosolic Ca2+	R, K	Peroxisome
Gene Symbol	Gene Discription		REACTOME Pathway Names	DB	KEGG Pathway Names
alb	albumin	Advanced glycosylation endproduct receptor signaling	Advanced glycosylation endproduct receptor signaling; Bile acid and bile salt metabolism; Innate Immune System; Lipid digestion, mobilization, and transport; Metabolism of lipids and lipoproteins; Platelet activation, signaling and aggregation; Response to elevated platelet cytosolic Ca2+; SLC-mediated transmembrane transport; Transmembrane transport of small molecules; Transport of vitamins, nuc…	R	N/A
capza1	capping protein (actin filament) muscle Z-line, alpha 1	Advanced glycosylation endproduct receptor signaling	Advanced glycosylation endproduct receptor signaling; Factors involved in megakaryocyte development and platelet production; Hemostasis; Innate Immune System	R	N/A
lgals3	lectin, galactose binding, soluble 3	Advanced glycosylation endproduct receptor signaling	Advanced glycosylation endproduct receptor signaling; Innate Immune System	R	N/A
Gene Symbol	Gene Discription		REACTOME Pathway Names	DB	KEGG Pathway Names
agmat	agmatine ureohydrolase (agmatinase)	Metabolism of amino acids and derivatives	Metabolism of amino acids and derivatives	R, K	Arginine and proline metabolism
arg1	arginase, liver	Metabolism of amino acids and derivatives	Metabolism of amino acids and derivatives	R, K	Arginine and proline metabolism
arg2	arginase type II	Metabolism of amino acids and derivatives	Metabolism of amino acids and derivatives	R, K	Arginine and proline metabolism
bckdha	branched chain ketoacid dehydrogenase E1, alpha polypeptide	Metabolism of amino acids and derivatives	Metabolism of amino acids and derivatives	R, K	Valine, leucine and isoleucine degradation
ckb	creatine kinase, brain	Metabolism of amino acids and derivatives	Metabolism of amino acids and derivatives	R, K	Arginine and proline metabolism
cps1	carbamoyl-phosphate synthetase 1	Metabolism of amino acids and derivatives	Metabolism of amino acids and derivatives	R, K	Alanine, aspartate and glutamate metabolism, Arginine and proline metabolism, Nitrogen metabolism
haao	3-hydroxyanthranilate 3,4-dioxygenase	Metabolism of amino acids and derivatives	Metabolism of amino acids and derivatives	R, K	Tryptophan metabolism
phgdh	3-phosphoglycerate dehydrogenase	Metabolism of amino acids and derivatives	Metabolism of amino acids and derivatives	R, K	Glycine, serine and threonine metabolism
Gene Symbol	Gene Discription		REACTOME Pathway Names	DB	KEGG Pathway Names
aldoa	aldolase A, fructose-bisphosphate	Metabolism of carbohydrates	Hemostasis; Metabolism of carbohydrates; Platelet activation, signaling and aggregation; Response to elevated platelet cytosolic Ca2+	R, K	Pentose phosphate pathway, Glycolysis / Gluconeogenesis, Fructose and mannose metabolism
fbp1	fructose bisphosphatase 1	Metabolism of carbohydrates	Metabolism of carbohydrates	R, K	Glycolysis / Gluconeogenesis, Fructose and mannose metabolism, Pentose phosphate pathway, Insulin signaling pathway
mdh1	malate dehydrogenase 1, NAD (soluble)	Metabolism of carbohydrates	Metabolism of carbohydrates; The citric acid (TCA) cycle and respiratory electron transport	R, K	Glyoxylate and dicarboxylate metabolism, Pyruvate metabolism, Proximal tubule bicarbonate reclamation, Citrate cycle (TCA cycle)
pkm	pyruvate kinase, muscle	Metabolism of carbohydrates	Metabolism of carbohydrates	R, K	Glycolysis / Gluconeogenesis, Purine metabolism, Pyruvate metabolism
Gene Symbol	Gene Discription		REACTOME Pathway Names	DB	KEGG Pathway Names
akr1c14	aldo-keto reductase family 1, member C14	Metabolism of lipids and lipoproteins	Arachidonic acid metabolism; Bile acid and bile salt metabolism; Metabolism of lipids and lipoproteins	R	N/A
akr1c18	aldo-keto reductase family 1, member C18	Metabolism of lipids and lipoproteins	Arachidonic acid metabolism; Bile acid and bile salt metabolism; Metabolism of lipids and lipoproteins	R, K	Steroid hormone biosynthesis, Aminoacyl-tRNA biosynthesis
akr1c6	aldo-keto reductase family 1, member C6	Metabolism of lipids and lipoproteins	Arachidonic acid metabolism; Bile acid and bile salt metabolism; Metabolism of lipids and lipoproteins	R, K	Butanoate metabolism, Linoleic acid metabolism, Fructose and mannose metabolism
alb	albumin	Metabolism of lipids and lipoproteins	Advanced glycosylation endproduct receptor signaling; Bile acid and bile salt metabolism; Innate Immune System; Lipid digestion, mobilization, and transport; Metabolism of lipids and lipoproteins; Platelet activation, signaling and aggregation; Response to elevated platelet cytosolic Ca2+; SLC-mediated transmembrane transport; Transmembrane transport of small molecules; Transport of vitamins, nuc…	R	N/A
apoa1	apolipoprotein A-I	Metabolism of lipids and lipoproteins	ABC-family proteins mediated transport; Amyloids; Disease; Fatty acid, triacylglycerol, and ketone body metabolism; Hemostasis; Lipid digestion, mobilization, and transport; Metabolism of lipids and lipoproteins; Platelet activation, signaling and aggregation; Regulation of Lipid Metabolism by Peroxisome proliferator-activated receptor alpha (PPARalpha); Response to elevated platelet cytosolic Ca…	R, K	PPAR signaling pathway, Fat digestion and absorption, Vitamin digestion and absorption
apoa4	apolipoprotein A-IV	Metabolism of lipids and lipoproteins	Lipid digestion, mobilization, and transport; Metabolism of lipids and lipoproteins	R, K	Fat digestion and absorption, Vitamin digestion and absorption
apoe	apolipoprotein E	Metabolism of lipids and lipoproteins	Lipid digestion, mobilization, and transport; Metabolism of lipids and lipoproteins	R	N/A
fdps	farnesyl diphosphate synthetase	Metabolism of lipids and lipoproteins	Activation of Gene Expression by SREBP (SREBF); Cholesterol biosynthesis; Metabolism of lipids and lipoproteins; Regulation of Cholesterol Biosynthesis by SREBP (SREBF)	R, K	Terpenoid backbone biosynthesis, Metabolic pathways, Complement and coagulation cascades
gpx1	glutathione peroxidase 1	Metabolism of lipids and lipoproteins	Arachidonic acid metabolism; Metabolism of lipids and lipoproteinsMetabolism of nucleotides	R, K	Glutathione metabolism, Amyotrophic lateral sclerosis (ALS), Arachidonic acid metabolism
hacl1	2-hydroxyacyl-CoA lyase 1	Metabolism of lipids and lipoproteins	Metabolism of lipids and lipoproteins; Peroxisomal lipid metabolism	R, K	Peroxisome
plg	plasminogen	Metabolism of lipids and lipoproteins	Activation of Matrix Metalloproteinases; Degradation of the extracellular matrix; Diabetes pathways;Disease; Dissolution of Fibrin Clot; Extracellular matrix organization; Hemostasis; Lipid digestion, mobilization, and transport; Metabolism of lipids and lipoproteins; Platelet activation, signaling and aggregation; Regulation of Insulin-like Growth Factor (IGF) Activity by Insulin-like Growth Fac…	R, K	Neuroactive ligand-receptor interaction, Complement and coagulation cascades
Gene Symbol	Gene Discription		REACTOME Pathway Names	DB	KEGG Pathway Names
gpx1	glutathione peroxidase 1	Metabolism of nucleotides	Arachidonic acid metabolism; Metabolism of lipids and lipoproteins; Metabolism of nucleotides	R, K	Glutathione metabolism, Amyotrophic lateral sclerosis (ALS), Arachidonic acid metabolism
itpa	inosine triphosphatase (nucleoside triphosphate pyrophosphatase)	Metabolism of nucleotides	Metabolism of nucleotides	R, K	Purine metabolism, Pyrimidine metabolism, Drug metabolism - other enzymes
nme1	NME/NM23 nucleoside diphosphate kinase 1	Metabolism of nucleotides	Metabolism of nucleotides	R	N/A
Gene Symbol	Gene Discription		REACTOME Pathway Names	DB	KEGG Pathway Names
cct8	chaperonin containing Tcp1, subunit 8 (theta)	Metabolism of proteins	Metabolism of proteins; Protein folding	R	N/A
eef2	eukaryotic translation elongation factor 2	Metabolism of proteins	Eukaryotic Translation Elongation; Gene Expression; Metabolism of proteins	R	N/A
ganab	alpha glucosidase 2 alpha neutral subunit	Metabolism of proteins	Asparagine N-linked glycosylation; Metabolism of proteins; Post-translational protein modification	R, K	Protein processing in endoplasmic reticulum, N-Glycan biosynthesis, Metabolic pathways
hspd1	heat shock protein 1 (chaperonin)	Metabolism of proteins	Metabolism of proteins; Mitochondrial Protein Import	R, K	RNA degradation
rps12	ribosomal protein S12	Metabolism of proteins	Disease; Eukaryotic Translation Elongation; Eukaryotic Translation Initiation; Eukaryotic Translation Termination; Gene Expression; Gene Expression; Metabolism of proteins; Nonsense-Mediated Decay; SRP-dependent cotranslational protein targeting to membrane	R, K	Ribosome
Gene Symbol	Gene Discription		REACTOME Pathway Names	DB	KEGG Pathway Names
alb	albumin	Platelet activation	Advanced glycosylation endproduct receptor signaling; Bile acid and bile salt metabolism; Innate Immune System; Lipid digestion, mobilization, and transport; Metabolism of lipids and lipoproteins; Platelet activation, signaling and aggregation; Response to elevated platelet cytosolic Ca2+; SLC-mediated transmembrane transport; Transmembrane transport of small molecules; Transport of vitamins, nuc…	R	N/A
aldoa	aldolase A, fructose-bisphosphate	Platelet activation	Hemostasis; Metabolism of carbohydrates; Platelet activation, signaling and aggregation; Response to elevated platelet cytosolic Ca2+	R, K	Pentose phosphate pathway, Glycolysis / Gluconeogenesis, Fructose and mannose metabolism
apoa1	apolipoprotein A-I	Platelet activation	ABC-family proteins mediated transport; Amyloids; Disease; Fatty acid, triacylglycerol, and ketone body metabolism; Hemostasis; Lipid digestion, mobilization, and transport; Metabolism of lipids and lipoproteins; Platelet activation, signaling and aggregation; Regulation of Lipid Metabolism by Peroxisome proliferator-activated receptor alpha (PPARalpha); Response to elevated platelet cytosolic Ca…	R, K	PPAR signaling pathway, Fat digestion and absorption, Vitamin digestion and absorption
crk	v-crk sarcoma virus CT10 oncogene homolog (avian)	Platelet activation	Cytokine Signaling in Immune system; Hemostasis; Immune System; Integrin alphaIIb beta3 signaling; Integrin cell surface interactions; Interleukin-3, 5 and GM-CSF signaling; NGF signalling via TRKA from the plasma membrane; Platelet activation, signaling and aggregation; Platelet Aggregation (Plug Formation); Signaling by Insulin receptor;Signaling by Interleukins; Signaling by PDGF; Signalling b…	R, K	Pathways in cancer, Fc gamma R-mediated phagocytosis, Regulation of actin cytoskeleton, Renal cell carcinoma, Chemokine signaling pathway, Neurotrophin signaling pathway, Focal adhesion, Insulin signaling pathway, ErbB signaling pathway, Chronic myeloid leukemia, MAPK signaling pathway
fga	fibrinogen alpha chain	Platelet activation	Formation of Fibrin Clot (Clotting Cascade); Hemostasis; Integrin alphaIIb beta3 signaling; Integrin cell surface interactions; Platelet activation, signaling and aggregation; Platelet Aggregation (Plug Formation); Response to elevated platelet cytosolic Ca2+	R	N/A
fgb	fibrinogen beta chain	Platelet activation	Formation of Fibrin Clot (Clotting Cascade);Hemostasis; Integrin alphaIIb beta3 signaling; Integrin cell surface interactions; Platelet activation, signaling and aggregation; Platelet Aggregation (Plug Formation); Response to elevated platelet cytosolic Ca2+	R, K	Complement and coagulation cascades
fgg	fibrinogen gamma chain	Platelet activation	Formation of Fibrin Clot (Clotting Cascade);Hemostasis; Integrin alphaIIb beta3 signaling; Integrin cell surface interactions; Platelet activation, signaling and aggregation; Platelet Aggregation (Plug Formation); Response to elevated platelet cytosolic Ca2+	R	N/A
sod1	superoxide dismutase 1, soluble	Platelet activation	Hemostasis; Platelet activation, signaling and aggregation; Response to elevated platelet cytosolic Ca2+	R, K	Peroxisome

## Sheet: Sheet4
Gene Symbol	Gene Discription	REACTOME Pathway Names	DB	KEGG Pathway Names
apoa1	apolipoprotein A-I	ABC-family proteins mediated transport; Amyloids; Disease; Fatty acid, triacylglycerol, and ketone body metabolism; Hemostasis; Lipid digestion, mobilization, and transport; Metabolism of lipids and lipoproteins; Platelet activation, signaling and aggregation; Regulation of Lipid Metabolism by Peroxisome proliferator-activated receptor alpha (PPARalpha); Response to elevated platelet cytosolic Ca…	R, K	PPAR signaling pathway, Fat digestion and absorption, Vitamin digestion and absorption
crk	v-crk sarcoma virus CT10 oncogene homolog (avian)	Cytokine Signaling in Immune system; Hemostasis; Immune System; Integrin alphaIIb beta3 signaling; Integrin cell surface interactions; Interleukin-3, 5 and GM-CSF signaling; NGF signalling via TRKA from the plasma membrane; Platelet activation, signaling and aggregation; Platelet Aggregation (Plug Formation); Signaling by Insulin receptor;Signaling by Interleukins; Signaling by PDGF; Signalling b…	R, K	Pathways in cancer, Fc gamma R-mediated phagocytosis, Regulation of actin cytoskeleton, Renal cell carcinoma, Chemokine signaling pathway, Neurotrophin signaling pathway, Focal adhesion, Insulin signaling pathway, ErbB signaling pathway, Chronic myeloid leukemia, MAPK signaling pathway
dak	dihydroxyacetone kinase 2 homolog (yeast)	Innate Immune System; RIG-I/MDA5 mediated induction of IFN-alpha/beta pathways; RLR (RIG-like receptor) mediated induction of IFN alpha/beta	R, K	Glycerolipid metabolism, RIG-I-like receptor signaling pathway
fbp1	fructose bisphosphatase 1	Metabolism of carbohydrates	R, K	Glycolysis / Gluconeogenesis, Fructose and mannose metabolism, Pentose phosphate pathway, Insulin signaling pathway

## Sheet: Sheet5
	Blue color: KEGG and Red color: REACTOME
S.No.	Gene Symbol	Gene Discription		DB
1	agmat	agmatine ureohydrolase (agmatinase)	Arginine and proline metabolism	R, K	agmat	arg1	arg2	ckb	cps1
2	arg1	arginase, liver	Arginine and proline metabolism	R, K
3	arg2	arginase type II	Arginine and proline metabolism	R, K
4	ckb	creatine kinase, brain	Arginine and proline metabolism	R, K
5	cps1	carbamoyl-phosphate synthetase 1	Arginine and proline metabolism	R, K
6
7
8	Gene Symbol	Gene Discription		DB
9	akr1c18	aldo-keto reductase family 1, member C18	Aminoacyl-tRNA biosynthesis	R, K	akr1c18	gars	sars
10	gars	glycyl-tRNA synthetase	Aminoacyl-tRNA biosynthesis	R, K
11	sars	seryl-aminoacyl-tRNA synthetase	Aminoacyl-tRNA biosynthesis	R, K
12
13
14	Gene Symbol	Gene Discription		DB
15	aldoa	aldolase A, fructose-bisphosphate	Glycolysis / Gluconeogenesis	R, K	aldoa	aldoc	fbp1	gm5506	pkm
16	aldoc	aldolase C, fructose-bisphosphate	Glycolysis / Gluconeogenesis	R, K
17	fbp1	fructose bisphosphatase 1	Glycolysis / Gluconeogenesis	R, K
18	gm5506	predicted gene 5506	Glycolysis / Gluconeogenesis	K
19	pkm	pyruvate kinase, muscle	Glycolysis / Gluconeogenesis	R, K
20
21
22	Gene Symbol	Gene Discription		DB
23	akr1c6	aldo-keto reductase family 1, member C6	Fructose and mannose metabolism	R, K	akr1c6	aldoa	aldoc	fbp1
24	aldoa	aldolase A, fructose-bisphosphate	Fructose and mannose metabolism	R, K
25	aldoc	aldolase C, fructose-bisphosphate	Fructose and mannose metabolism	R, K
26	fbp1	fructose bisphosphatase 1	Fructose and mannose metabolism	R, K
27
28
29	Gene Symbol	Gene Discription		DB
30	atp5h	ATP synthase, H+ transporting, mitochondrial F0 complex, subunit d	Oxidative phosphorylation	R, K	atp5h	ndufv1
31	ndufv1	NADH dehydrogenase (ubiquinone) flavoprotein 1	Oxidative phosphorylation	R, K
32
33	Gene Symbol	Gene Discription		DB
34	ganab	alpha glucosidase 2 alpha neutral subunit	Protein processing in endoplasmic reticulum	R, K	ganab	hyou1	pdia4
35	hyou1	hypoxia up-regulated 1	Protein processing in endoplasmic reticulum	R, K
36	pdia4	protein disulfide isomerase associated 4	Protein processing in endoplasmic reticulum	K
37
38
39	Gene Symbol	Gene Discription		DB
40	itpa	inosine triphosphatase (nucleoside triphosphate pyrophosphatase)	Purine metabolism	R, K	itpa	pkm	psmc5
41	pkm	pyruvate kinase, muscle	Purine metabolism	R, K
42	psmc5	protease (prosome, macropain) 26S subunit, ATPase 5	Purine metabolism	R, K
43
44
45	Gene Symbol	Gene Discription		DB
46	psmc5	protease (prosome, macropain) 26S subunit, ATPase 5	Proteasome	R, K	psmc5	psmd11
47	psmd11	proteasome (prosome, macropain) 26S subunit, non-ATPase, 11	Proteasome	R, K
48
49
50	Gene Symbol	Gene Discription		DB
51	ech1	enoyl coenzyme A hydratase 1, peroxisomal	Peroxisome	K	ech1	hacl1	sod1
52	hacl1	2-hydroxyacyl-CoA lyase 1	Peroxisome	R, K
53	sod1	superoxide dismutase 1, soluble	Peroxisome	R, K
54
55
56	Gene Symbol	Gene Discription		DB
57	mdh1	malate dehydrogenase 1, NAD (soluble)	Pyruvate metabolism	R, K	mdh1	pkm
58	pkm	pyruvate kinase, muscle	Pyruvate metabolism	R, K
59
60
61	Gene Symbol	Gene Discription		DB
62	apoa1	apolipoprotein A-I	Fat digestion and absorption, Vitamin digestion and absorption	R, K	apoa1	apoa4
63	apoa4	apolipoprotein A-IV	Fat digestion and absorption, Vitamin digestion and absorption	R, K
64
65
66	Gene Symbol	Gene Discription		DB
67	akr1c14	aldo-keto reductase family 1, member C14	Arachidonic acid metabolism	R	akr1c14	akr1c18	akr1c6	gpx1
68	akr1c18	aldo-keto reductase family 1, member C18	Arachidonic acid metabolism	R, K
69	akr1c6	aldo-keto reductase family 1, member C6	Arachidonic acid metabolism	R, K
70	gpx1	glutathione peroxidase 1	Arachidonic acid metabolism	R, K
71
72
73	Gene Symbol	Gene Discription		DB
74	hyou1	hypoxia up-regulated 1	Activation of Chaperone Genes by XBP1(S); Unfolded Protein Response	R, K	hyou1	lmna
75	lmna	lamin A	Activation of Chaperone Genes by XBP1(S); Unfolded Protein Response	R
76
77
78	Gene Symbol	Gene Discription		DB
79	aars	alanyl-tRNA synthetase	tRNA Aminoacylation	R	aars	gars	sars
80	gars	glycyl-tRNA synthetase	tRNA Aminoacylation	R, K
81	sars	seryl-aminoacyl-tRNA synthetase	tRNA Aminoacylation	R, K
82
83
84	Gene Symbol	Gene Discription		DB
85	aldoa	aldolase A, fructose-bisphosphate	Response to elevated platelet cytosolic Ca2+	R, K	aldoa	fga	fgb	fgg	sod1
86	fga	fibrinogen alpha chain	Response to elevated platelet cytosolic Ca2+	R
87	fgb	fibrinogen beta chain	Response to elevated platelet cytosolic Ca2+	R, K
88	fgg	fibrinogen gamma chain	Response to elevated platelet cytosolic Ca2+	R
89	sod1	superoxide dismutase 1, soluble	Response to elevated platelet cytosolic Ca2+	R, K
90
91
92	Gene Symbol	Gene Discription		DB
93	alb	albumin	Advanced glycosylation endproduct receptor signaling	R	alb	capza1	lgals3
94	capza1	capping protein (actin filament) muscle Z-line, alpha 1	Advanced glycosylation endproduct receptor signaling	R
95	lgals3	lectin, galactose binding, soluble 3	Advanced glycosylation endproduct receptor signaling	R
96
97
98	Gene Symbol	Gene Discription		DB
99	agmat	agmatine ureohydrolase (agmatinase)	Metabolism of amino acids and derivatives	R, K	agmat	arg1	arg2	bckdha	ckb	cps1	haao	phgdh
100	arg1	arginase, liver	Metabolism of amino acids and derivatives	R, K
101	arg2	arginase type II	Metabolism of amino acids and derivatives	R, K
102	bckdha	branched chain ketoacid dehydrogenase E1, alpha polypeptide	Metabolism of amino acids and derivatives	R, K
103	ckb	creatine kinase, brain	Metabolism of amino acids and derivatives	R, K
104	cps1	carbamoyl-phosphate synthetase 1	Metabolism of amino acids and derivatives	R, K
105	haao	3-hydroxyanthranilate 3,4-dioxygenase	Metabolism of amino acids and derivatives	R, K
106	phgdh	3-phosphoglycerate dehydrogenase	Metabolism of amino acids and derivatives	R, K
107
108
109	Gene Symbol	Gene Discription		DB
110	aldoa	aldolase A, fructose-bisphosphate	Metabolism of carbohydrates	R, K	aldoa	fbp1	mdh1	pkm
111	fbp1	fructose bisphosphatase 1	Metabolism of carbohydrates	R, K
112	mdh1	malate dehydrogenase 1, NAD (soluble)	Metabolism of carbohydrates	R, K
113	pkm	pyruvate kinase, muscle	Metabolism of carbohydrates	R, K
114
115
116	Gene Symbol	Gene Discription		DB
117	akr1c14	aldo-keto reductase family 1, member C14	Metabolism of lipids and lipoproteins	R	akr1c14	akr1c18	akr1c6	alb	apoa1	apoa4	apoe	fdps	gpx1	hacl1	plg
118	akr1c18	aldo-keto reductase family 1, member C18	Metabolism of lipids and lipoproteins	R, K
119	akr1c6	aldo-keto reductase family 1, member C6	Metabolism of lipids and lipoproteins	R, K
120	alb	albumin	Metabolism of lipids and lipoproteins	R
121	apoa1	apolipoprotein A-I	Metabolism of lipids and lipoproteins	R, K
122	apoa4	apolipoprotein A-IV	Metabolism of lipids and lipoproteins	R, K
123	apoe	apolipoprotein E	Metabolism of lipids and lipoproteins	R
124	fdps	farnesyl diphosphate synthetase	Metabolism of lipids and lipoproteins	R, K
125	gpx1	glutathione peroxidase 1	Metabolism of lipids and lipoproteins	R, K
126	hacl1	2-hydroxyacyl-CoA lyase 1	Metabolism of lipids and lipoproteins	R, K
127	plg	plasminogen	Metabolism of lipids and lipoproteins	R, K
128
129
130	Gene Symbol	Gene Discription		DB
131	gpx1	glutathione peroxidase 1	Metabolism of nucleotides	R, K	gpx1	itpa	nme1
132	itpa	inosine triphosphatase (nucleoside triphosphate pyrophosphatase)	Metabolism of nucleotides	R, K
133	nme1	NME/NM23 nucleoside diphosphate kinase 1	Metabolism of nucleotides	R
134
135
136	Gene Symbol	Gene Discription		DB
137	cct8	chaperonin containing Tcp1, subunit 8 (theta)	Metabolism of proteins	R	cct8	eef2	ganab	hspd1	rps12
138	eef2	eukaryotic translation elongation factor 2	Metabolism of proteins	R
139	ganab	alpha glucosidase 2 alpha neutral subunit	Metabolism of proteins	R, K
140	hspd1	heat shock protein 1 (chaperonin)	Metabolism of proteins	R, K
141	rps12	ribosomal protein S12	Metabolism of proteins	R, K
142
143
144	Gene Symbol	Gene Discription		DB
145	alb	albumin	Platelet activation	R	alb	aldoa	apoa1	crk	fga	fgb	fgg	sod1
146	aldoa	aldolase A, fructose-bisphosphate	Platelet activation	R, K
147	apoa1	apolipoprotein A-I	Platelet activation	R, K
148	crk	v-crk sarcoma virus CT10 oncogene homolog (avian)	Platelet activation	R, K
149	fga	fibrinogen alpha chain	Platelet activation	R
150	fgb	fibrinogen beta chain	Platelet activation	R, K
151	fgg	fibrinogen gamma chain	Platelet activation	R
152	sod1	superoxide dismutase 1, soluble	Platelet activation	R, K

## Sheet: Sheet6
Database	Pathways / Events	Regulated proteins involved
KEGG based	Arginine and proline metabolism	agmat, arg1, arg2, ckb, cps1	agmat	arg1	arg2	ckb	cps1							agmat, arg1, arg2, ckb, cps1
	Aminoacyl-tRNA biosynthesis	akr1c18, gars, sars	akr1c18	gars	sars									akr1c18, gars, sars
	Glycolysis / Gluconeogenesis	aldoa, aldoc, fbp1, gm5506, pkm	aldoa	aldoc	fbp1	gm5506	pkm							aldoa, aldoc, fbp1, gm5506, pkm
	Fructose and mannose metabolism	akr1c6, aldoa, aldoc, fbp1	akr1c6	aldoa	aldoc	fbp1								akr1c6, aldoa, aldoc, fbp1
	Oxidative phosphorylation	atp5h, ndufv1	atp5h	ndufv1										atp5h, ndufv1
	Protein processing in endoplasmic reticulum	ganab, hyou1, pdia4	ganab	hyou1	pdia4									ganab, hyou1, pdia4
	Purine metabolism	itpa, pkm, psmc5	itpa	pkm	psmc5									itpa, pkm, psmc5
	Proteasome	psmc5, psmd11	psmc5	psmd11										psmc5, psmd11
	Peroxisome	ech1, hacl1, sod1	ech1	hacl1	sod1									ech1, hacl1, sod1
	Pyruvate metabolism	mdh1, pkm,	mdh1	pkm										mdh1, pkm,
	Fat digestion and absorption, Vitamin digestion and absorption	apoa1, apoa4,	apoa1	apoa4										apoa1, apoa4,
REACTOME based	Arachidonic acid metabolism	akr1c14, akr1c18, akr1c6, gpx1	akr1c14	akr1c18	akr1c6	gpx1								akr1c14, akr1c18, akr1c6, gpx1
	Activation of Chaperone Genes by XBP1(S); Unfolded Protein Response	hyou1, lmna	hyou1	lmna										hyou1, lmna
	tRNA Aminoacylation	aars, gars, sars	aars	gars	sars									aars, gars, sars
	Response to elevated platelet cytosolic Ca2+	aldoa, fga, fgb, fgg, sod1	aldoa	fga	fgb	fgg	sod1							aldoa, fga, fgb, fgg, sod1
	Advanced glycosylation endproduct receptor signaling	alb, capza1, lgals3	alb	capza1	lgals3									alb, capza1, lgals3
	Metabolism of amino acids and derivatives	agmat, arg1, arg2, bckdha, ckb, cps1, haao, phgdh	agmat	arg1	arg2	bckdha	ckb	cps1	haao	phgdh				agmat, arg1, arg2, bckdha, ckb, cps1, haao, phgdh
	Metabolism of carbohydrates	aldoa, fbp1, mdh1, pkm	aldoa	fbp1	mdh1	pkm								aldoa, fbp1, mdh1, pkm
	Metabolism of lipids and lipoproteins	akr1c14, akr1c18, akr1c6, alb, apoa1, apoa4, apoe, fdps, gpx1, hacl1, plg	akr1c14	akr1c18	akr1c6	alb	apoa1	apoa4	apoe	fdps	gpx1	hacl1	plg	akr1c14, akr1c18, akr1c6, alb, apoa1, apoa4, apoe, fdps, gpx1, hacl1, plg
	Metabolism of nucleotides	gpx1, itpa, nme1	gpx1	itpa	nme1									gpx1, itpa, nme1
	Metabolism of proteins	cct8, eef2, ganab, hspd1, rps12	cct8	eef2	ganab	hspd1	rps12							cct8, eef2, ganab, hspd1, rps12
	Platelet activation	alb, aldoa, apoa1, crk, fga, fgb, fgg, sod1	alb	aldoa	apoa1	crk	fga	fgb	fgg	sod1				alb, aldoa, apoa1, crk, fga, fgb, fgg, sod1

## Sheet: Sheet7
S.No.	Proteins
1	agmat
2	arg1
3	arg2
4	ckb
5	cps1
6
7
8
9	akr1c18
10	gars
11	sars
12
13
14
15	aldoa
16	aldoc
17	fbp1
18	gm5506
19	pkm
20
21
22
23	akr1c6
24	aldoa
25	aldoc
26	fbp1
27
28
29
30	atp5h
31	ndufv1
32
33
34	ganab
35	hyou1
36	pdia4
37
38
39
40	itpa
41	pkm
42	psmc5
43
44
45
46	psmc5
47	psmd11
48
49
50
51	ech1
52	hacl1
53	sod1
54
55
56
57	mdh1
58	pkm
59
60
61
62	apoa1
63	apoa4
64
65
66
67	akr1c14
68	akr1c18
69	akr1c6
70	gpx1
71
72
73
74	hyou1
75	lmna
76
77
78
79	aars
80	gars
81	sars
82
83
84
85	aldoa
86	fga
87	fgb
88	fgg
89	sod1
90
91
92
93	alb
94	capza1
95	lgals3
96
97
98
99	agmat
100	arg1
101	arg2
102	bckdha
103	ckb
104	cps1
105	haao
106	phgdh
107
108
109
110	aldoa
111	fbp1
112	mdh1
113	pkm
114
115
116
117	akr1c14
118	akr1c18
119	akr1c6
120	alb
121	apoa1
122	apoa4
123	apoe
124	fdps
125	gpx1
126	hacl1
127	plg
128
129
130
131	gpx1
132	itpa
133	nme1
134
135
136
137	cct8
138	eef2
139	ganab
140	hspd1
141	rps12
142
143
144
145	alb
146	aldoa
147	apoa1
148	crk
149	fga
150	fgb
151	fgg
152	sod1

## Sheet: Sheet8
agmat
arg1
arg2
ckb
cps1
akr1c18
gars
sars
aldoa
aldoc
fbp1
gm5506
pkm
akr1c6
aldoa
aldoc
fbp1
atp5h
ndufv1
ganab
hyou1
pdia4
itpa
pkm
psmc5
psmc5
psmd11
ech1
hacl1
sod1
mdh1
pkm
apoa1
apoa4
akr1c14
akr1c18
akr1c6
gpx1
hyou1
lmna
aars
gars
sars
aldoa
fga
fgb
fgg
sod1
alb
capza1
lgals3
agmat
arg1
arg2
bckdha
ckb
cps1
haao
phgdh
aldoa
fbp1
mdh1
pkm
akr1c14
akr1c18
akr1c6
alb
apoa1
apoa4
apoe
fdps
gpx1
hacl1
plg
gpx1
itpa
nme1
cct8
eef2
ganab
hspd1
rps12
alb
aldoa
apoa1
crk
fga
fgb
fgg
sod1

## Sheet: Sheet9
aars
agmat
agmat
akr1c14
akr1c18
akr1c6
alb
aldoa
aldoc
apoa1
apoa4
apoe
arg1
arg2
atp5h
bckdha
capza1
cct8
ckb
cps1
crk
ech1
eef2
fbp1
fdps
fga
fgb
fgg
ganab
gars
gm5506
gpx1
haao
hacl1
hspd1
hyou1
itpa
lgals3
lmna
mdh1
ndufv1
nme1
pdia4
phgdh
pkm
plg
psmc5
psmd11
rps12
sars
sod1

## Sheet: Final_R_K_Pathway
Database			Pathways / Events	Regulated proteins involved
KEGG based	1	y	Arginine and proline metabolism	agmat, arg1, arg2, ckb, cps1
	2		Aminoacyl-tRNA biosynthesis	akr1c18, gars, sars
	3	y	Glycolysis / Gluconeogenesis	aldoa, aldoc, fbp1, gm5506, pkm
	4	y	Fructose and mannose metabolism	akr1c6, aldoa, aldoc, fbp1
	5	y	Oxidative phosphorylation	atp5h, ndufv1
	6		Protein processing in endoplasmic reticulum	ganab, hyou1, pdia4
	7	y	Purine metabolism	itpa, pkm, psmc5
	8	y	Proteasome	psmc5, psmd11
	9	y	Peroxisome	ech1, hacl1, sod1
	10	y	Pyruvate metabolism	mdh1, pkm,
	11	y	Fat digestion and absorption, Vitamin digestion and absorption	apoa1, apoa4,
REACTOME based	1	y	Arachidonic acid metabolism	akr1c14, akr1c18, akr1c6, gpx1
	2	y	Activation of Chaperone Genes by XBP1(S); Unfolded Protein Response	hyou1, lmna
	3	y	tRNA Aminoacylation	aars, gars, sars
	4	y	Response to elevated platelet cytosolic Ca2+	aldoa, fga, fgb, fgg, sod1
	5	y	Advanced glycosylation endproduct receptor signaling	alb, capza1, lgals3
	6	y	Metabolism of amino acids and derivatives	agmat, arg1, arg2, bckdha, ckb, cps1, haao, phgdh
	7		Metabolism of carbohydrates	aldoa, fbp1, mdh1, pkm
	8	y	Metabolism of lipids and lipoproteins	akr1c14, akr1c18, akr1c6, alb, apoa1, apoa4, apoe, fdps, gpx1, hacl1, plg
	9	y	Metabolism of nucleotides	gpx1, itpa, nme1
	10		Metabolism of proteins	cct8, eef2, ganab, hspd1, rps12
	11	y	Platelet activation	alb, aldoa, apoa1, crk, fga, fgb, fgg, sod1
	12	y	Clotting Cascade	fga, fgb, fgg
