# Supplementary material for: Proteome mapping of epidermal growth factor induced hepatocellular carcinomas identifies novel cell metabolism targets and mitogen activated protein kinase signalling events
Source: BMC Genomics. 2015 Feb 25;16(1):124. doi: 10.1186/s12864-015-1312-z (PMC4357185; doi:10.1186/s12864-015-1312-z)
Supplement: Additional file 11: Figure S1. — Master regulatory networks for proteins uniquely expressed in tumours with link to EGFR signalling: (A) The PLAUR network consists of 44 proteins of which 20 are tumour-specifically regulated, (B) the FGFR1 consists of 41 proteins of which 18 are tumour-specifically regulated, (C) the PTBP1 network consists of 44 proteins of which 18 are tumour-specifically regulated, (D) the AGTRAP network consists of 43 proteins of which 19 are tumour-specifically regulated and (E) the S100A1 network consists of 38 protein of which 16 are tumour-specifically regulated. Note all networks display connectivity to EGFR signalling (yellow coloured inner node) and in the case of the S100A1 master regulatory protein EGFR signalling is via the PLAUR/EGFR network.The master regulator, the connecting proteins (network elements) and regulated proteins are given as red, green and blue coloured inner node, respectively. Furthermore, each node is partioned into four segments whereas the first segment seen from left refers to tumour specific proteins and is red-coloured. The second, third and fourth segments refer to either up- and down-regulated proteins, tumour specific gene expression changes and gene regulations in transgenic non-tumour liver tissue, respectively. Increased expression of either proteins or genes is given in red, whereas the blue colour denotes repressed expression. [file 12864_2015_1312_MOESM11_ESM.zip]

Archive with 1 entries (1 files):
- Supplementary Figure 1A-E.7z
