# Supplementary material for: Proteome mapping of epidermal growth factor induced hepatocellular carcinomas identifies novel cell metabolism targets and mitogen activated protein kinase signalling events
Source: BMC Genomics. 2015 Feb 25;16(1):124. doi: 10.1186/s12864-015-1312-z (PMC4357185; doi:10.1186/s12864-015-1312-z)
Supplement: Additional file 12: Table S11. — Integrated hybrid network with master regulator information for proteins expressed in tumours only (To) and significantly regulated proteins when compared to heathy liver of non-transgenic control animals (T + UR + DR). [file 12864_2015_1312_MOESM12_ESM.xls]

## Sheet: MRs_Integrated_Networks_Info
Table S11. Integrated hybrid network with master regulator information for proteins expressed in tumours only (To) and significantly regulated proteins when compared to heathy liver of non-transgenic control animals (T + UR + DR).
Integrated Network	Numbers of network's partners	Numbers of significantly regulated proteins in network	Significantly regulated proteins in network	Numbers of network's element/ connecting-proteins in network	Network's element/ connecting-proteins in network
Five master regulatory networks (i.e.Agtrap,Fgfr1,Plaur,Ptbp1,S100a1)	82	20	aars,akr1c18,anxa6,apcs,apoa1,arg2,capza1,crk,eef2,fkbp4,hyou1,lgals3,lmna,mvp,nme1,pcbp1,phgdh,plg,sri,tgm2	62	abca1,abl1,adp,adra1d,agtr1a,agtrap,akap13,akt1,apaf1,apoe,app,aprt,bcl2,casp3,casp6,cbl,cd40lg,cdc42,creb1,ctla4,egfr,fgfr1,fkbp1a,fn1,fos,gfap,hdh,hemgn,hsp90aa1,hsp90b1,hspa5,il4,irs1,jak2,jun,lck,mapk1,mapk8,mapt,mdk,men1,nfkb1,nr4a1,plaur,ppp2r1a,prkaca,prnp,ptbp1,pten,ptpn11,rps6ka1,rps6kb1,ryr1,ryr2,s100a1,s100a4,s100b,src,tpr,trp53,vhlh,vim
Seven master regulatory networks (i.e.Apeh,Apoe,Arg1,Fbp1,Haao,Pdia4,Pebp1)	114	34	aars,akr1c18,anxa6,apcs,apeh,apoa1,apoe,arg1,arg2,capza1,crk,eef2,eg433182/gm5506/enol1,fbp1,fkbp4,gars,gpx1,haao,hspd1,hyou1,lgals3,lmna,mvp,nme1,pcbp1,pdia4,pebp1,phb,phgdh,plg,sod1,sri,tgm2,vim	80	2010111i01rik,abca1,abl1,actb,adp,agt,agtr1a,akap13,akt1,ang1,apaf1,apob,app,aprt,atf2,bad,bak1,bcl2,bgn,calcr,canx,casp3,casp9,cd28,cdc42,creb1,csnk2a2,ctla4,cycs,decr1,eef2k,egf,egfr,eps15,fn1,fos,frap1,gapdh,gfap,gphn,hdh,hemgn,hsp90aa1,hsp90b1,hspa1b,hspa4,hspa5,hspe1,il4,mapk8,mapt,mdh2,mdk,nfkb1,nos2,nos3,nr4a1,pck1,pld2,ppara,ppp2r1a,prkaca,ptbp1,pten,ptpn11,pxn,raf1,rps27a,s100a1,s100a4,s…
