# Supplementary material for: Proteome mapping of epidermal growth factor induced hepatocellular carcinomas identifies novel cell metabolism targets and mitogen activated protein kinase signalling events
Source: BMC Genomics. 2015 Feb 25;16(1):124. doi: 10.1186/s12864-015-1312-z (PMC4357185; doi:10.1186/s12864-015-1312-z)
Supplement: Additional file 13: Figure S2. — Master regulatory networks for regulated proteins with link to EGFR signalling: (A) The PDIA4 network consists of 68 proteins including 32 significantly regulated proteins, (B) the APEH network consists of 68 proteins including 32 significantly regulated proteins, (C) the PEBP1 network consists of 63 proteins including 31 significantly regulated proteins, (D) the APOE network consists of 66 proteins including 31 significantly regulated proteins, (E) the ARG1 network consists of 67 proteins including 31 significantly regulated proteins, (F) the FBP1 network consists of 69 proteins including 31 significantly regulated proteins, (G) the HAAO network consists of 66 proteins including 32 significantly regulated proteins. Note, all networks display connectivity to EGF protein (yellow coloured inner node). The master regulator, the connecting proteins (network elements) and regulated proteins are given as red, green and blue coloured inner node, respectively. Furthermore, each node is partioned into four segments whereas the first segment seen from left refers to tumour specific proteins and is red-coloured. The second, third and fourth segments refer to either up- and down-regulated proteins, tumour specific gene expression changes and gene regulations in transgenic non-tumour liver tissue, respectively. Increased expression of either proteins or genes is given in red, whereas the blue colour denotes repressed expression. [file 12864_2015_1312_MOESM13_ESM.zip]

Archive with 1 entries (1 files):
- Supplementary Figure 2A-G.7z
