# Supplementary material for: Proteome mapping of epidermal growth factor induced hepatocellular carcinomas identifies novel cell metabolism targets and mitogen activated protein kinase signalling events
Source: BMC Genomics. 2015 Feb 25;16(1):124. doi: 10.1186/s12864-015-1312-z (PMC4357185; doi:10.1186/s12864-015-1312-z)
Supplement: Additional file 14: Table S12. — Protein interaction information of the fused network. Given are interacting proteins with association score from different prediction methods, i.e. Neighborhood, Gene Fusion, Co-occurrence, Co-expression, Databases and Textmining. [file 12864_2015_1312_MOESM14_ESM.xls]

## Sheet: Sheet1
Table S12. Protein interaction information of the fused network. Given are interacting proteins with association score from different prediction methods, i.e. Neighborhood, Gene Fusion, Co-occurrence, Co-expression, Databases and Textmining.
Node1	Node2	Node1_string_id	Node2_string_id	Node1_external_id	Node2_external_id	Neighborhood	Fusion	Cooccurence	Homology	Coexpression	Experimental	Knowledge	Textmining	Combined_score
Gapdh	Apob	1123444	1116874	ENSMUSP00000073289	ENSMUSP00000035761	0	0	0	0	0	0.134	0	0.434	0.477
Setd2	Csnk2a2	1133582	1120499	ENSMUSP00000116313	ENSMUSP00000055919	0	0	0	0	0	0.42	0	0	0.42
Apob	Tnf	1116874	1113768	ENSMUSP00000035761	ENSMUSP00000025263	0	0	0	0	0	0	0	0.473	0.473
Apob	Alb	1116874	1115575	ENSMUSP00000035761	ENSMUSP00000031314	0	0	0	0	0.246	0	0	0.56	0.646
Creb1	Pck1	1121235	1114870	ENSMUSP00000059973	ENSMUSP00000029017	0	0	0	0	0	0	0.46	0.206	0.543
Bcl2	Pten	1124595	1111731	ENSMUSP00000079002	ENSMUSP00000013807	0	0	0	0	0	0	0	0.88	0.88
Hspa5	Canx	1114641	1112451	ENSMUSP00000028222	ENSMUSP00000020637	0	0	0	0	0.33	0.389	0	0.601	0.814
Actb	Alb	1115660	1115575	ENSMUSP00000031564	ENSMUSP00000031314	0	0	0	0	0	0	0	0.525	0.524
Fbp1	Acsm1	1126354	1116934	ENSMUSP00000090564	ENSMUSP00000036140	0	0	0	0	0.461	0	0	0	0.461
Fgb	Hpx	1117558	1116108	ENSMUSP00000039472	ENSMUSP00000033185	0	0	0	0	0.54	0	0	0.197	0.606
Trp53	Tnf	1130834	1113768	ENSMUSP00000104298	ENSMUSP00000025263	0	0	0	0	0	0	0	0.59	0.589
Fn1	Egfr	1120241	1112354	ENSMUSP00000054499	ENSMUSP00000020329	0	0	0	0	0	0.103	0	0.927	0.93
Acsm1	Kng1	1116934	1113400	ENSMUSP00000036140	ENSMUSP00000023589	0	0	0	0	0.502	0	0	0	0.502
Akt1	Vasp	1133313	1115937	ENSMUSP00000113658	ENSMUSP00000032561	0	0	0	0	0	0	0	0.474	0.474
Hpx	Plg	1116108	1111770	ENSMUSP00000033185	ENSMUSP00000014578	0	0	0	0	0.569	0	0	0.458	0.75
Pxn	Mdk	1131754	1131539	ENSMUSP00000107691	ENSMUSP00000106941	0	0	0	0	0	0	0	0.906	0.906
Nos3	Kng1	1115426	1113400	ENSMUSP00000030834	ENSMUSP00000023589	0	0	0	0	0	0	0	0.532	0.532
App	Tnf	1123562	1113768	ENSMUSP00000073883	ENSMUSP00000025263	0	0	0	0	0	0.337	0	0.53	0.667
Bak1	Apaf1	1124337	1112294	ENSMUSP00000077757	ENSMUSP00000020157	0	0	0	0	0	0.276	0	0.506	0.619
Ppara	Apoe	1121192	1111027	ENSMUSP00000059719	ENSMUSP00000003066	0	0	0	0	0	0	0	0.56	0.56
Fgg	Kng1	1117093	1113400	ENSMUSP00000037018	ENSMUSP00000023589	0	0	0	0	0.512	0	0	0.209	0.588
Egfr	Ppp2r1a	1112354	1111471	ENSMUSP00000020329	ENSMUSP00000007708	0	0	0	0	0	0	0.46	0.107	0.486
Fn1	Apoe	1120241	1111027	ENSMUSP00000054499	ENSMUSP00000003066	0	0	0	0	0	0	0	0.526	0.526
Nos3	Nfkb1	1115426	1115118	ENSMUSP00000030834	ENSMUSP00000029812	0	0	0	0	0	0	0	0.418	0.418
Gapdh	Canx	1123444	1112451	ENSMUSP00000073289	ENSMUSP00000020637	0	0	0	0	0	0	0	0.431	0.43
Ppara	Nos3	1121192	1115426	ENSMUSP00000059719	ENSMUSP00000030834	0	0	0	0	0	0	0	0.559	0.559
Snap91	Alb	1123593	1115575	ENSMUSP00000074066	ENSMUSP00000031314	0	0	0	0	0	0	0	0.4	0.4
Apob	Cps1	1116874	1114326	ENSMUSP00000035761	ENSMUSP00000027144	0	0	0	0	0.608	0	0	0.095	0.621
Fbp1	Pck1	1126354	1114870	ENSMUSP00000090564	ENSMUSP00000029017	0	0	0	0	0.163	0	0	0.473	0.529
Casp3	Cdc42	1126463	1120260	ENSMUSP00000091238	ENSMUSP00000054634	0	0	0	0	0	0.277	0	0.455	0.579
App	Pzp	1123562	1115926	ENSMUSP00000073883	ENSMUSP00000032510	0	0	0	0	0	0.142	0	0.392	0.443
Akt1	Pten	1133313	1111731	ENSMUSP00000113658	ENSMUSP00000013807	0	0	0	0	0	0.559	0.8	0.983	0.998
Bgn	Agt	1133013	1122284	ENSMUSP00000112284	ENSMUSP00000066488	0	0	0	0	0	0	0	0.84	0.84
Akt1	Apoe	1133313	1111027	ENSMUSP00000113658	ENSMUSP00000003066	0	0	0	0	0	0	0	0.601	0.601
Nos3	Lmna	1115426	1115081	ENSMUSP00000030834	ENSMUSP00000029699	0	0	0	0	0	0	0	0.471	0.47
Atp5h	Ndufv1	1125744	1118162	ENSMUSP00000086072	ENSMUSP00000042967	0	0	0	0	0.443	0	0	0	0.443
Fn1	Hpx	1120241	1116108	ENSMUSP00000054499	ENSMUSP00000033185	0	0	0	0	0	0	0	0.56	0.56
Cdc42	Egf	1120260	1115060	ENSMUSP00000054634	ENSMUSP00000029653	0	0	0	0	0	0	0.942	0.56	0.972
Egf	Egfr	1115060	1112354	ENSMUSP00000029653	ENSMUSP00000020329	0	0	0	0.407	0	0.88	0.942	0.978	0.996
Egf	Pten	1115060	1111731	ENSMUSP00000029653	ENSMUSP00000013807	0	0	0	0	0	0	0	0.663	0.663
Apoa1	Cps1	1116550	1114326	ENSMUSP00000034588	ENSMUSP00000027144	0	0	0	0	0.758	0	0	0	0.758
Phb	Trp53	1133806	1130834	ENSMUSP00000119603	ENSMUSP00000104298	0	0	0	0	0	0.424	0	0.206	0.512
Eps15	Cdc42	1129140	1120260	ENSMUSP00000099790	ENSMUSP00000054634	0	0	0	0	0.13	0	0	0.454	0.493
Alb	Hsp90aa1	1115575	1112760	ENSMUSP00000031314	ENSMUSP00000021698	0	0	0	0	0	0	0	0.488	0.488
Hspa1a	Hsp90b1	1125538	1112318	ENSMUSP00000084589	ENSMUSP00000020238	0	0	0	0	0	0	0	0.47	0.469
Apob	Apoa1	1116874	1116550	ENSMUSP00000035761	ENSMUSP00000034588	0	0	0	0	0.636	0.32	0.942	0.901	0.998
Vasp	Nos3	1115937	1115426	ENSMUSP00000032561	ENSMUSP00000030834	0	0	0	0	0	0	0	0.44	0.44
Pdia4	Apob	1124084	1116874	ENSMUSP00000076521	ENSMUSP00000035761	0	0	0	0	0	0.532	0.344	0.072	0.676
Alb	Egf	1115575	1115060	ENSMUSP00000031314	ENSMUSP00000029653	0	0	0	0	0	0	0.9	0.259	0.92
Hpx	Cps1	1116108	1114326	ENSMUSP00000033185	ENSMUSP00000027144	0	0	0	0	0.716	0	0	0	0.716
Agt	Nos3	1122284	1115426	ENSMUSP00000066488	ENSMUSP00000030834	0	0	0	0	0	0	0	0.951	0.951
Bcl2	Nr4a1	1124595	1113463	ENSMUSP00000079002	ENSMUSP00000023779	0	0	0	0	0	0.427	0.46	0.088	0.679
Apob	Fga	1116874	1115047	ENSMUSP00000035761	ENSMUSP00000029630	0	0	0	0	0.469	0	0	0.065	0.47
Sod1	Apoe	1113432	1111027	ENSMUSP00000023707	ENSMUSP00000003066	0	0	0	0	0	0	0	0.52	0.52
Hal	Agmat	1134070	1117803	ENSMUSP00000123336	ENSMUSP00000040853	0.257	0	0	0	0.17	0	0	0.175	0.421
App	Sod1	1123562	1113432	ENSMUSP00000073883	ENSMUSP00000023707	0	0	0	0	0	0	0	0.524	0.524
Fbp1	Cps1	1126354	1114326	ENSMUSP00000090564	ENSMUSP00000027144	0.067	0	0	0	0.707	0	0	0.12	0.726
Akt1	Htt	1133313	1124586	ENSMUSP00000113658	ENSMUSP00000078945	0	0	0	0	0	0.281	0	0.837	0.875
Fga	Plg	1115047	1111770	ENSMUSP00000029630	ENSMUSP00000014578	0	0	0	0	0.636	0	0	0.151	0.67
Fbp1	Dmgdh	1126354	1117594	ENSMUSP00000090564	ENSMUSP00000039663	0	0	0	0	0.465	0	0	0.097	0.484
Apcs	Plg	1114521	1111770	ENSMUSP00000027824	ENSMUSP00000014578	0	0	0	0	0.349	0	0	0.256	0.483
Apoa1	Apoa4	1116550	1116549	ENSMUSP00000034588	ENSMUSP00000034585	0	0	0	0.799	0.731	0	0.942	0.594	0.985
Acsm1	Cps1	1116934	1114326	ENSMUSP00000036140	ENSMUSP00000027144	0	0	0	0	0.444	0	0	0	0.443
Mdk	Trp53	1131539	1130834	ENSMUSP00000106941	ENSMUSP00000104298	0	0	0	0	0	0	0	0.56	0.56
Eef2	Alb	1118726	1115575	ENSMUSP00000046101	ENSMUSP00000031314	0	0	0	0	0	0	0	0.4	0.4
Eno1	Plg	1124736	1111770	ENSMUSP00000079727	ENSMUSP00000014578	0	0	0	0	0	0.18	0	0.871	0.887
Agt	Alb	1122284	1115575	ENSMUSP00000066488	ENSMUSP00000031314	0	0	0	0	0.169	0	0	0.56	0.61
Ndufa8	Ndufs1	1122094	1114315	ENSMUSP00000065352	ENSMUSP00000027111	0	0	0	0	0.287	0	0.942	0.422	0.972
Akt1	Mdk	1133313	1131539	ENSMUSP00000113658	ENSMUSP00000106941	0	0	0	0	0	0	0	0.901	0.901
Apob	Pzp	1116874	1115926	ENSMUSP00000035761	ENSMUSP00000032510	0	0	0	0	0.217	0	0	0.286	0.403
Apob	Apoe	1116874	1111027	ENSMUSP00000035761	ENSMUSP00000003066	0	0	0	0	0	0	0.942	0.911	0.994
Ttr	Cps1	1123743	1114326	ENSMUSP00000074783	ENSMUSP00000027144	0	0	0	0	0.357	0	0	0.393	0.583
Trp53	Casp3	1130834	1126463	ENSMUSP00000104298	ENSMUSP00000091238	0	0	0	0	0	0	0	0.733	0.732
Raf1	Nfkb1	1132000	1115118	ENSMUSP00000108571	ENSMUSP00000029812	0	0	0	0	0	0	0.8	0	0.8
Cps1	Akr1c6	1114326	1112730	ENSMUSP00000027144	ENSMUSP00000021630	0	0	0	0	0.827	0	0	0	0.827
Fn1	Nos3	1120241	1115426	ENSMUSP00000054499	ENSMUSP00000030834	0	0	0	0	0	0	0	0.613	0.613
Pzp	Apoe	1115926	1111027	ENSMUSP00000032510	ENSMUSP00000003066	0	0	0	0	0	0.142	0	0.57	0.606
Nos3	Fos	1115426	1112749	ENSMUSP00000030834	ENSMUSP00000021674	0	0	0	0	0	0	0	0.474	0.474
Tgm2	Casp3	1128989	1126463	ENSMUSP00000099411	ENSMUSP00000091238	0	0	0	0	0	0.281	0	0.254	0.428
Raf1	Hsp90aa1	1132000	1112760	ENSMUSP00000108571	ENSMUSP00000021698	0	0	0	0	0	0.535	0	0.065	0.536
Trp53	Alb	1130834	1115575	ENSMUSP00000104298	ENSMUSP00000031314	0	0	0	0	0	0	0.396	0.643	0.769
Agt	Fos	1122284	1112749	ENSMUSP00000066488	ENSMUSP00000021674	0	0	0	0	0	0	0	0.914	0.914
Tnf	Apaf1	1113768	1112294	ENSMUSP00000025263	ENSMUSP00000020157	0	0	0	0	0	0	0	0.641	0.641
Kng1	Plg	1113400	1111770	ENSMUSP00000023589	ENSMUSP00000014578	0	0	0	0	0.601	0.24	0.9	0.223	0.971
Ptpn11	Egfr	1121011	1112354	ENSMUSP00000058757	ENSMUSP00000020329	0	0	0	0	0	0.88	0.942	0.541	0.996
Gpx1	Tnf	1124992	1113768	ENSMUSP00000081010	ENSMUSP00000025263	0	0	0	0	0	0	0	0.591	0.591
Raf1	Bcl2	1132000	1124595	ENSMUSP00000108571	ENSMUSP00000079002	0	0	0	0	0	0.555	0	0.879	0.943
Apob	Kng1	1116874	1113400	ENSMUSP00000035761	ENSMUSP00000023589	0	0	0	0	0.511	0	0	0.119	0.54
Fgb	Fga	1117558	1115047	ENSMUSP00000039472	ENSMUSP00000029630	0	0.009	0	0.507	0.707	0.747	0.938	0.667	0.996
Mdk	Vim	1131539	1114596	ENSMUSP00000106941	ENSMUSP00000028062	0	0	0	0	0.104	0	0	0.439	0.464
Apoa4	Fga	1116549	1115047	ENSMUSP00000034585	ENSMUSP00000029630	0	0	0	0	0.214	0	0.9	0.071	0.916
Gc	Plg	1118827	1111770	ENSMUSP00000046636	ENSMUSP00000014578	0	0	0	0	0.531	0	0	0.372	0.685
Alb	Crk	1115575	1112006	ENSMUSP00000031314	ENSMUSP00000017920	0	0	0	0	0	0	0	0.49	0.49
App	Fga	1123562	1115047	ENSMUSP00000073883	ENSMUSP00000029630	0	0	0	0	0	0	0.9	0.119	0.905
Abhd14b	Nucb1	1117417	1116077	ENSMUSP00000038755	ENSMUSP00000033096	0	0	0	0	0.419	0	0	0	0.419
Egf	Kng1	1115060	1113400	ENSMUSP00000029653	ENSMUSP00000023589	0	0	0	0	0	0	0.9	0.402	0.936
Lmna	Egf	1115081	1115060	ENSMUSP00000029699	ENSMUSP00000029653	0	0	0	0	0	0.277	0	0.283	0.447
Acsm1	Hpx	1116934	1116108	ENSMUSP00000036140	ENSMUSP00000033185	0	0	0	0	0.427	0	0	0	0.427
Agt	Apoe	1122284	1111027	ENSMUSP00000066488	ENSMUSP00000003066	0	0	0	0	0.129	0	0	0.662	0.686
App	Gfap	1123562	1121989	ENSMUSP00000073883	ENSMUSP00000064691	0	0	0	0	0	0.314	0	0.641	0.737
Alb	Plg	1115575	1111770	ENSMUSP00000031314	ENSMUSP00000014578	0	0	0	0	0.536	0	0.9	0.751	0.986
Nos2	Il4	1112063	1110754	ENSMUSP00000018610	ENSMUSP00000000889	0	0	0	0	0.104	0	0.8	0.557	0.909
Apob	Hpx	1116874	1116108	ENSMUSP00000035761	ENSMUSP00000033185	0	0	0	0	0.483	0	0	0.128	0.518
Hspe1	Apaf1	1123728	1112294	ENSMUSP00000074724	ENSMUSP00000020157	0	0	0	0	0	0	0	0.432	0.432
Bgn	Apob	1133013	1116874	ENSMUSP00000112284	ENSMUSP00000035761	0	0	0	0	0	0.281	0	0.441	0.571
Agt	Apoa1	1122284	1116550	ENSMUSP00000066488	ENSMUSP00000034588	0	0	0	0	0.299	0	0	0.244	0.434
App	Gapdh	1123562	1123444	ENSMUSP00000073883	ENSMUSP00000073289	0	0	0	0	0	0.097	0.8	0.37	0.87
Capza1	Actb	1130312	1115660	ENSMUSP00000102381	ENSMUSP00000031564	0	0	0	0	0	0.247	0	0.323	0.456
Gc	Apoa1	1118827	1116550	ENSMUSP00000046636	ENSMUSP00000034588	0	0	0	0	0.72	0	0	0.389	0.817
Sod1	Nos2	1113432	1112063	ENSMUSP00000023707	ENSMUSP00000018610	0	0	0	0	0	0	0	0.861	0.861
Hyou1	Hsp90b1	1122605	1112318	ENSMUSP00000068594	ENSMUSP00000020238	0	0	0	0	0.551	0.104	0	0.44	0.743
Atf2	Tnf	1120959	1113768	ENSMUSP00000058521	ENSMUSP00000025263	0	0	0	0	0	0	0	0.887	0.887
Hspd1	Il4	1114319	1110754	ENSMUSP00000027123	ENSMUSP00000000889	0	0	0	0	0	0	0	0.435	0.435
Agmat	Apoa1	1117803	1116550	ENSMUSP00000040853	ENSMUSP00000034588	0	0	0	0	0.421	0	0	0.082	0.432
Kng1	Akr1c6	1113400	1112730	ENSMUSP00000023589	ENSMUSP00000021630	0	0	0	0	0.829	0	0	0	0.829
App	Kng1	1123562	1113400	ENSMUSP00000073883	ENSMUSP00000023589	0	0	0	0	0	0.276	0.9	0.149	0.929
Pxn	Ptpn11	1131754	1121011	ENSMUSP00000107691	ENSMUSP00000058757	0	0	0	0	0	0.494	0.9	0.2	0.953
Mdk	Mapk8	1131539	1113028	ENSMUSP00000106941	ENSMUSP00000022504	0	0	0	0	0	0	0	0.731	0.73
Gfap	Creb1	1121989	1121235	ENSMUSP00000064691	ENSMUSP00000059973	0	0	0	0	0	0	0	0.49	0.49
Agmat	Acsm1	1117803	1116934	ENSMUSP00000040853	ENSMUSP00000036140	0	0	0	0	0.581	0	0	0	0.581
Anxa6	S100b	1130897	1119085	ENSMUSP00000104511	ENSMUSP00000047968	0	0	0	0	0	0.32	0	0.413	0.574
Akt1	Sod1	1133313	1113432	ENSMUSP00000113658	ENSMUSP00000023707	0	0	0	0	0	0	0	0.49	0.49
Aldoc	Aldoa	1129040	1125569	ENSMUSP00000099536	ENSMUSP00000084846	0	0	0.525	0.967	0	0	0.8	0.559	0.806
Hspa5	Hspd1	1114641	1114319	ENSMUSP00000028222	ENSMUSP00000027123	0.094	0	0.217	0	0.558	0.32	0	0.422	0.84
Vim	Tnf	1114596	1113768	ENSMUSP00000028062	ENSMUSP00000025263	0	0	0	0	0	0.337	0	0.527	0.665
App	Alb	1123562	1115575	ENSMUSP00000073883	ENSMUSP00000031314	0	0	0	0	0	0	0.9	0.474	0.943
Fn1	Angpt1	1120241	1113182	ENSMUSP00000054499	ENSMUSP00000022921	0	0	0	0	0	0	0.46	0.457	0.687
Trp53	Bcl2	1130834	1124595	ENSMUSP00000104298	ENSMUSP00000079002	0	0	0	0	0	0.63	0.884	0.754	0.988
Fbp1	Akr1c6	1126354	1112730	ENSMUSP00000090564	ENSMUSP00000021630	0	0	0	0	0.64	0	0	0.087	0.649
Psmc5	Canx	1112563	1112451	ENSMUSP00000021049	ENSMUSP00000020637	0	0	0	0	0.271	0.246	0	0	0.413
Mdh1	Atp5h	1129199	1125744	ENSMUSP00000099938	ENSMUSP00000086072	0	0	0	0	0.557	0	0	0.144	0.595
Pxn	Abl1	1131754	1123819	ENSMUSP00000107691	ENSMUSP00000075167	0	0	0	0	0	0.666	0	0.398	0.785
Mvp	Pten	1116024	1111731	ENSMUSP00000032919	ENSMUSP00000013807	0	0	0	0	0	0.32	0	0.453	0.603
Gfap	Pzp	1121989	1115926	ENSMUSP00000064691	ENSMUSP00000032510	0	0	0	0	0	0	0	0.829	0.829
Nos3	Plg	1115426	1111770	ENSMUSP00000030834	ENSMUSP00000014578	0	0	0	0	0	0	0	0.522	0.522
Kng1	Fos	1113400	1112749	ENSMUSP00000023589	ENSMUSP00000021674	0	0	0	0	0	0	0	0.403	0.403
Cdc42	Vasp	1120260	1115937	ENSMUSP00000054634	ENSMUSP00000032561	0	0	0	0	0	0	0.86	0.609	0.941
Phb	Hspe1	1133806	1123728	ENSMUSP00000119603	ENSMUSP00000074724	0	0	0	0	0.312	0	0	0.245	0.446
Dmgdh	Akr1c6	1117594	1112730	ENSMUSP00000039663	ENSMUSP00000021630	0	0	0	0	0.704	0	0	0	0.704
Creb1	Prkaca	1121235	1111271	ENSMUSP00000059973	ENSMUSP00000005606	0	0	0	0	0	0.277	0.8	0.391	0.899
Gapdh	Creb1	1123444	1121235	ENSMUSP00000073289	ENSMUSP00000059973	0	0	0	0	0	0	0	0.641	0.641
Fgg	Plg	1117093	1111770	ENSMUSP00000037018	ENSMUSP00000014578	0	0	0	0	0.61	0	0	0.164	0.652
Dmgdh	Cps1	1117594	1114326	ENSMUSP00000039663	ENSMUSP00000027144	0	0	0	0	0.638	0	0	0.113	0.657
Pxn	Vasp	1131754	1115937	ENSMUSP00000107691	ENSMUSP00000032561	0	0	0	0	0.168	0	0	0.56	0.609
Gc	Akr1c6	1118827	1112730	ENSMUSP00000046636	ENSMUSP00000021630	0	0	0	0	0.714	0	0	0	0.714
Trp53	Apaf1	1130834	1112294	ENSMUSP00000104298	ENSMUSP00000020157	0	0	0	0	0	0	0.46	0.712	0.834
Egf	Mapk8	1115060	1113028	ENSMUSP00000029653	ENSMUSP00000022504	0	0	0	0	0	0	0	0.436	0.435
Mdk	Atf2	1131539	1120959	ENSMUSP00000106941	ENSMUSP00000058521	0	0	0	0	0	0	0	0.527	0.527
Hspe1	Hsp90aa1	1123728	1112760	ENSMUSP00000074724	ENSMUSP00000021698	0	0	0	0	0.421	0.141	0	0.206	0.551
Akt1	Casp3	1133313	1126463	ENSMUSP00000113658	ENSMUSP00000091238	0	0	0	0	0	0.427	0	0.97	0.981
Hspa1a	Hsp90aa1	1125538	1112760	ENSMUSP00000084589	ENSMUSP00000021698	0	0	0	0	0.242	0.199	0	0.558	0.694
Akt1	Alb	1133313	1115575	ENSMUSP00000113658	ENSMUSP00000031314	0	0	0	0	0	0	0	0.78	0.78
Trp53	Bak1	1130834	1124337	ENSMUSP00000104298	ENSMUSP00000077757	0	0	0	0	0	0.32	0.46	0.504	0.793
Angpt1	Plg	1113182	1111770	ENSMUSP00000022921	ENSMUSP00000014578	0	0	0	0	0	0	0.42	0.527	0.707
Pxn	Cdc42	1131754	1120260	ENSMUSP00000107691	ENSMUSP00000054634	0	0	0	0	0	0.129	0	0.771	0.787
Mdh1	Eno1	1129199	1124736	ENSMUSP00000099938	ENSMUSP00000079727	0	0	0	0	0.455	0	0	0.225	0.55
Fn1	Crk	1120241	1112006	ENSMUSP00000054499	ENSMUSP00000017920	0	0	0	0	0	0	0.9	0.558	0.952
Hsp90aa1	Apaf1	1112760	1112294	ENSMUSP00000021698	ENSMUSP00000020157	0	0	0	0	0	0.246	0	0.528	0.621
Nfkb1	Ppp2r1a	1115118	1111471	ENSMUSP00000029812	ENSMUSP00000007708	0	0	0	0	0	0.096	0.8	0	0.807
Agmat	Akr1c6	1117803	1112730	ENSMUSP00000040853	ENSMUSP00000021630	0	0	0	0	0.624	0	0	0	0.623
Cycs	Apaf1	1124172	1112294	ENSMUSP00000076944	ENSMUSP00000020157	0	0	0	0	0	0.666	0	0.537	0.835
Fbp1	Gnmt	1126354	1110996	ENSMUSP00000090564	ENSMUSP00000002846	0	0	0	0	0.453	0	0	0.115	0.483
Egf	Tnf	1115060	1113768	ENSMUSP00000029653	ENSMUSP00000025263	0	0	0	0	0	0	0	0.701	0.7
Raf1	Ppp2r1a	1132000	1111471	ENSMUSP00000108571	ENSMUSP00000007708	0	0	0	0	0.162	0	0.46	0	0.517
Casp9	Apaf1	1115397	1112294	ENSMUSP00000030747	ENSMUSP00000020157	0	0	0	0	0	0.666	0.942	0.766	0.994
Casp3	Hspa5	1126463	1114641	ENSMUSP00000091238	ENSMUSP00000028222	0	0	0	0	0	0.22	0	0.297	0.414
Nos3	Egf	1115426	1115060	ENSMUSP00000030834	ENSMUSP00000029653	0	0	0	0	0	0	0	0.883	0.883
Bgn	Vim	1133013	1114596	ENSMUSP00000112284	ENSMUSP00000028062	0	0	0	0	0.358	0	0	0.346	0.551
Apob	Akr1c6	1116874	1112730	ENSMUSP00000035761	ENSMUSP00000021630	0	0	0	0	0.563	0	0	0	0.563
Actb	Fos	1115660	1112749	ENSMUSP00000031564	ENSMUSP00000021674	0	0	0	0	0	0	0	0.4	0.4
App	Mapk8	1123562	1113028	ENSMUSP00000073883	ENSMUSP00000022504	0	0	0	0	0	0	0.261	0.31	0.456
Bgn	Tnf	1133013	1113768	ENSMUSP00000112284	ENSMUSP00000025263	0	0	0	0	0	0.22	0	0.853	0.877
Hpx	Kng1	1116108	1113400	ENSMUSP00000033185	ENSMUSP00000023589	0	0	0	0	0.782	0	0	0.168	0.806
Bcl2	Hsp90aa1	1124595	1112760	ENSMUSP00000079002	ENSMUSP00000021698	0	0	0	0	0	0.276	0	0.297	0.457
App	Plg	1123562	1111770	ENSMUSP00000073883	ENSMUSP00000014578	0	0	0	0	0	0	0.9	0.297	0.924
Fgg	Apoa1	1117093	1116550	ENSMUSP00000037018	ENSMUSP00000034588	0	0	0	0	0.516	0	0	0.242	0.608
Ttr	Gc	1123743	1118827	ENSMUSP00000074783	ENSMUSP00000046636	0	0	0	0	0.541	0	0	0.539	0.774
Apoa1	Tnf	1116550	1113768	ENSMUSP00000034588	ENSMUSP00000025263	0	0	0	0	0	0	0	0.42	0.419
Ass1	Cps1	1129186	1114326	ENSMUSP00000099904	ENSMUSP00000027144	0.539	0.313	0	0	0.578	0	0	0.24	0.877
Eps15	Crk	1129140	1112006	ENSMUSP00000099790	ENSMUSP00000017920	0	0	0	0	0.085	0.493	0	0.395	0.68
Hspd1	Hsp90aa1	1114319	1112760	ENSMUSP00000027123	ENSMUSP00000021698	0	0	0	0	0.281	0.276	0	0.259	0.561
Pxn	Vim	1131754	1114596	ENSMUSP00000107691	ENSMUSP00000028062	0	0	0	0	0	0	0	0.474	0.474
Apoa4	Apoe	1116549	1111027	ENSMUSP00000034585	ENSMUSP00000003066	0	0	0	0.726	0.064	0	0.942	0.49	0.949
Gapdh	Mapk8	1123444	1113028	ENSMUSP00000073289	ENSMUSP00000022504	0	0	0	0	0	0	0	0.44	0.44
Agt	Rbp4	1122284	1114005	ENSMUSP00000066488	ENSMUSP00000025951	0	0	0	0	0.275	0	0	0.311	0.466
Hnrnpl	Pcbp1	1127739	1120304	ENSMUSP00000096222	ENSMUSP00000054863	0	0	0	0	0.131	0.195	0.938	0.383	0.967
Ndufs1	Mdh2	1114315	1112159	ENSMUSP00000027111	ENSMUSP00000019323	0	0	0	0	0.268	0.32	0	0.088	0.482
Csnk2a2	Ckb	1120499	1110812	ENSMUSP00000055919	ENSMUSP00000001304	0	0	0	0	0	0	0	0.4	0.4
Hspa4	Nos2	1112449	1112063	ENSMUSP00000020630	ENSMUSP00000018610	0	0	0	0	0	0.095	0	0.465	0.483
Fgg	Fga	1117093	1115047	ENSMUSP00000037018	ENSMUSP00000029630	0	0.012	0	0	0.699	0.555	0.938	0.57	0.995
Bcl2	Apaf1	1124595	1112294	ENSMUSP00000079002	ENSMUSP00000020157	0	0	0	0	0	0.276	0.8	0.833	0.972
Casp3	Actb	1126463	1115660	ENSMUSP00000091238	ENSMUSP00000031564	0	0	0	0	0	0	0	0.443	0.443
Cd28	Ctla4	1114332	1114331	ENSMUSP00000027165	ENSMUSP00000027164	0	0	0	0.801	0.465	0	0	0.538	0.519
Ppara	Apob	1121192	1116874	ENSMUSP00000059719	ENSMUSP00000035761	0	0	0	0	0.177	0	0	0.565	0.617
Hspd1	Cct8	1114319	1114230	ENSMUSP00000027123	ENSMUSP00000026704	0	0	0.257	0.516	0.451	0.421	0	0.232	0.721
Gc	Kng1	1118827	1113400	ENSMUSP00000046636	ENSMUSP00000023589	0	0	0	0	0.782	0	0	0.26	0.827
Pcbp1	Eef2	1120304	1118726	ENSMUSP00000054863	ENSMUSP00000046101	0	0	0	0	0.276	0	0.344	0.07	0.497
Fn1	Pzp	1120241	1115926	ENSMUSP00000054499	ENSMUSP00000032510	0	0	0	0	0	0	0	0.42	0.419
Hspd1	Hspa4	1114319	1112449	ENSMUSP00000027123	ENSMUSP00000020630	0.094	0	0	0	0.284	0.1	0	0.665	0.763
Hspa1a	Nos2	1125538	1112063	ENSMUSP00000084589	ENSMUSP00000018610	0	0	0	0	0	0	0	0.888	0.888
Egf	Il4	1115060	1110754	ENSMUSP00000029653	ENSMUSP00000000889	0	0	0	0	0	0	0	0.428	0.428
Vim	Fos	1114596	1112749	ENSMUSP00000028062	ENSMUSP00000021674	0	0	0	0	0	0	0.168	0.56	0.609
Ass1	Gnmt	1129186	1110996	ENSMUSP00000099904	ENSMUSP00000002846	0	0	0	0	0.332	0	0	0.236	0.455
Il1rn	Il4	1114686	1110754	ENSMUSP00000028358	ENSMUSP00000000889	0	0	0	0	0	0	0	0.913	0.913
Bcl2	Tnf	1124595	1113768	ENSMUSP00000079002	ENSMUSP00000025263	0	0	0	0	0	0	0	0.709	0.709
Akt1	Vim	1133313	1114596	ENSMUSP00000113658	ENSMUSP00000028062	0	0	0	0	0	0.277	0.46	0.914	0.962
Ttr	Rbp4	1123743	1114005	ENSMUSP00000074783	ENSMUSP00000025951	0	0	0	0	0.264	0.626	0	0.64	0.887
Trp53	Egf	1130834	1115060	ENSMUSP00000104298	ENSMUSP00000029653	0	0	0	0	0	0	0	0.56	0.56
Hspa1a	Alb	1125538	1115575	ENSMUSP00000084589	ENSMUSP00000031314	0	0	0	0	0	0	0	0.67	0.669
Akt1	Gapdh	1133313	1123444	ENSMUSP00000113658	ENSMUSP00000073289	0	0	0	0	0	0	0	0.816	0.816
Dmgdh	Kng1	1117594	1113400	ENSMUSP00000039663	ENSMUSP00000023589	0	0	0	0	0.608	0	0	0	0.607
Aldoa	Eno1	1125569	1124736	ENSMUSP00000084846	ENSMUSP00000079727	0	0	0	0	0.293	0	0	0.44	0.578
Apoa1	Apcs	1116550	1114521	ENSMUSP00000034588	ENSMUSP00000027824	0	0	0	0	0.367	0	0.9	0.322	0.951
Cdc42	Mapk8	1120260	1113028	ENSMUSP00000054634	ENSMUSP00000022504	0	0	0	0	0	0	0	0.49	0.49
Abl1	Pten	1123819	1111731	ENSMUSP00000075167	ENSMUSP00000013807	0	0	0	0	0	0	0	0.404	0.404
Casp3	Gpx1	1126463	1124992	ENSMUSP00000091238	ENSMUSP00000081010	0	0	0	0	0	0	0	0.596	0.595
Creb1	Egf	1121235	1115060	ENSMUSP00000059973	ENSMUSP00000029653	0	0	0	0	0	0	0	0.676	0.676
Bcl2	Sod1	1124595	1113432	ENSMUSP00000079002	ENSMUSP00000023707	0	0	0	0	0	0.32	0.8	0.323	0.895
Bcl2	Bak1	1124595	1124337	ENSMUSP00000079002	ENSMUSP00000077757	0	0	0	0.747	0	0.666	0.8	0.392	0.935
Gnmt	Haao	1110996	1110732	ENSMUSP00000002846	ENSMUSP00000000687	0	0	0	0	0.466	0	0	0.244	0.569
Trp53	Fos	1130834	1112749	ENSMUSP00000104298	ENSMUSP00000021674	0	0	0	0	0	0	0.46	0.591	0.764
Akt1	Plg	1133313	1111770	ENSMUSP00000113658	ENSMUSP00000014578	0	0	0	0	0	0	0	0.908	0.908
Gdi2	Cdc42	1121736	1120260	ENSMUSP00000062996	ENSMUSP00000054634	0	0	0	0	0.15	0.241	0.9	0.186	0.936
Nos3	Hsp90aa1	1115426	1112760	ENSMUSP00000030834	ENSMUSP00000021698	0	0	0	0	0	0.535	0.9	0.36	0.966
Gfap	Tnf	1121989	1113768	ENSMUSP00000064691	ENSMUSP00000025263	0	0	0	0	0	0	0	0.6	0.599
Bcl2	Hspd1	1124595	1114319	ENSMUSP00000079002	ENSMUSP00000027123	0	0	0	0	0	0	0	0.413	0.413
Trp53	App	1130834	1123562	ENSMUSP00000104298	ENSMUSP00000073883	0	0	0	0	0	0	0	0.439	0.439
Fn1	S100a4	1120241	1110773	ENSMUSP00000054499	ENSMUSP00000001046	0	0	0	0	0	0.131	0	0.372	0.417
Fos	Prkaca	1112749	1111271	ENSMUSP00000021674	ENSMUSP00000005606	0	0	0	0	0	0.281	0	0.242	0.418
Pdia4	Hyou1	1124084	1122605	ENSMUSP00000076521	ENSMUSP00000068594	0	0	0	0	0.312	0	0	0.364	0.533
Trp53	Mapk8	1130834	1113028	ENSMUSP00000104298	ENSMUSP00000022504	0	0	0	0	0	0.618	0.261	0.557	0.858
Tnf	Mapk8	1113768	1113028	ENSMUSP00000025263	ENSMUSP00000022504	0	0	0	0	0	0	0	0.748	0.748
Bad	Tnf	1113993	1113768	ENSMUSP00000025910	ENSMUSP00000025263	0	0	0	0	0	0.666	0	0.232	0.726
Nos3	Arg2	1115426	1112710	ENSMUSP00000030834	ENSMUSP00000021550	0	0	0	0	0	0.139	0.9	0.353	0.936
Apoa1	Pzp	1116550	1115926	ENSMUSP00000034588	ENSMUSP00000032510	0	0	0	0	0.315	0	0.328	0.371	0.67
Agt	Creb1	1122284	1121235	ENSMUSP00000066488	ENSMUSP00000059973	0	0	0	0	0	0	0	0.891	0.891
Alb	Tnf	1115575	1113768	ENSMUSP00000031314	ENSMUSP00000025263	0	0	0	0	0	0	0	0.872	0.872
Akt1	Nfkb1	1133313	1115118	ENSMUSP00000113658	ENSMUSP00000029812	0	0	0	0	0	0.328	0.884	0.351	0.942
Akt1	Pck1	1133313	1114870	ENSMUSP00000113658	ENSMUSP00000029017	0	0	0	0	0	0	0.375	0.145	0.43
Tgm2	Htt	1128989	1124586	ENSMUSP00000099411	ENSMUSP00000078945	0	0	0	0	0	0.32	0	0.26	0.462
Akt1	Agt	1133313	1122284	ENSMUSP00000113658	ENSMUSP00000066488	0	0	0	0	0	0	0	0.923	0.923
Gpx1	Nos3	1124992	1115426	ENSMUSP00000081010	ENSMUSP00000030834	0	0	0	0	0	0	0	0.592	0.591
Akt1	Mapk8	1133313	1113028	ENSMUSP00000113658	ENSMUSP00000022504	0	0	0	0.613	0	0	0	0.937	0.401
Eps15	Egfr	1129140	1112354	ENSMUSP00000099790	ENSMUSP00000020329	0	0	0	0	0	0.88	0.942	0.907	0.999
Hsp90aa1	Hspa4	1112760	1112449	ENSMUSP00000021698	ENSMUSP00000020630	0	0	0	0	0.51	0.344	0	0.503	0.818
Gc	Fga	1118827	1115047	ENSMUSP00000046636	ENSMUSP00000029630	0	0	0	0	0.805	0	0	0.112	0.815
Hspa1a	Creb1	1125538	1121235	ENSMUSP00000084589	ENSMUSP00000059973	0	0	0	0	0	0	0	0.475	0.475
Csnk2a2	Hsp90aa1	1120499	1112760	ENSMUSP00000055919	ENSMUSP00000021698	0	0	0	0	0	0.277	0	0.272	0.438
Cdc42	Fn1	1120260	1120241	ENSMUSP00000054634	ENSMUSP00000054499	0	0	0	0	0	0	0.327	0.644	0.744
Fbp1	Mdh2	1126354	1112159	ENSMUSP00000090564	ENSMUSP00000019323	0	0	0	0	0.128	0.196	0	0.506	0.606
Casp3	Htt	1126463	1124586	ENSMUSP00000091238	ENSMUSP00000078945	0	0	0	0	0	0.666	0	0.399	0.785
Pzp	Apcs	1115926	1114521	ENSMUSP00000032510	ENSMUSP00000027824	0	0	0	0	0.31	0	0	0.263	0.457
Cdc42	Nos3	1120260	1115426	ENSMUSP00000054634	ENSMUSP00000030834	0	0	0	0	0	0.103	0	0.391	0.417
Ndufv1	Mdh2	1118162	1112159	ENSMUSP00000042967	ENSMUSP00000019323	0	0	0	0	0.675	0	0	0.102	0.688
Nos3	Angpt1	1115426	1113182	ENSMUSP00000030834	ENSMUSP00000022921	0	0	0	0	0	0	0	0.699	0.699
Gapdh	Tnf	1123444	1113768	ENSMUSP00000073289	ENSMUSP00000025263	0	0	0	0	0	0	0	0.773	0.772
Gapdh	Actb	1123444	1115660	ENSMUSP00000073289	ENSMUSP00000031564	0	0	0	0	0	0.089	0	0.707	0.715
Cct8	Hspa4	1114230	1112449	ENSMUSP00000026704	ENSMUSP00000020630	0.094	0	0	0	0.416	0.1	0	0.121	0.492
Pck1	Mdh2	1114870	1112159	ENSMUSP00000029017	ENSMUSP00000019323	0	0	0	0	0	0	0.9	0.312	0.926
Hspa4	Apaf1	1112449	1112294	ENSMUSP00000020630	ENSMUSP00000020157	0	0	0	0	0	0.494	0	0.503	0.731
Fn1	Fgg	1120241	1117093	ENSMUSP00000054499	ENSMUSP00000037018	0	0	0	0	0	0	0.54	0.266	0.639
Akt1	Eef2k	1133313	1130239	ENSMUSP00000113658	ENSMUSP00000102097	0	0	0	0	0	0	0	0.43	0.43
Dmgdh	Fga	1117594	1115047	ENSMUSP00000039663	ENSMUSP00000029630	0	0	0	0	0.463	0	0	0	0.462
Casp3	Bcl2	1126463	1124595	ENSMUSP00000091238	ENSMUSP00000079002	0	0	0	0	0	0.494	0	0.83	0.908
Alb	Fga	1115575	1115047	ENSMUSP00000031314	ENSMUSP00000029630	0	0	0	0	0.762	0.144	0	0.151	0.803
Mapt	Apoe	1112055	1111027	ENSMUSP00000018555	ENSMUSP00000003066	0	0	0	0	0	0.554	0	0.905	0.954
Creb1	Apoe	1121235	1111027	ENSMUSP00000059973	ENSMUSP00000003066	0	0	0	0	0	0	0	0.87	0.87
Arg2	Nos2	1112710	1112063	ENSMUSP00000021550	ENSMUSP00000018610	0	0	0	0	0	0.139	0.9	0.351	0.936
Ass1	Arg1	1129186	1112295	ENSMUSP00000099904	ENSMUSP00000020161	0	0	0	0	0.23	0	0	0.372	0.483
Egf	S100a4	1115060	1110773	ENSMUSP00000029653	ENSMUSP00000001046	0	0	0	0	0	0.32	0	0.243	0.45
Dmgdh	Apob	1117594	1116874	ENSMUSP00000039663	ENSMUSP00000035761	0	0	0	0	0.459	0	0	0	0.458
Aars	Psmc5	1116494	1112563	ENSMUSP00000034441	ENSMUSP00000021049	0	0	0	0	0.424	0	0	0.103	0.448
Casp3	Gfap	1126463	1121989	ENSMUSP00000091238	ENSMUSP00000064691	0	0	0	0	0	0	0	0.692	0.692
Creb1	Fos	1121235	1112749	ENSMUSP00000059973	ENSMUSP00000021674	0	0	0	0	0	0.343	0.46	0.963	0.985
Gfap	Egf	1121989	1115060	ENSMUSP00000064691	ENSMUSP00000029653	0	0	0	0	0	0	0	0.619	0.619
Hyou1	Canx	1122605	1112451	ENSMUSP00000068594	ENSMUSP00000020637	0	0	0	0	0.119	0.218	0	0.559	0.654
Trp53	Plg	1130834	1111770	ENSMUSP00000104298	ENSMUSP00000014578	0	0	0	0	0	0	0	0.441	0.441
Snap91	App	1123593	1123562	ENSMUSP00000074066	ENSMUSP00000073883	0	0	0	0	0.578	0	0	0.118	0.602
Akt1	Mapt	1133313	1112055	ENSMUSP00000113658	ENSMUSP00000018555	0	0	0	0	0	0.276	0	0.569	0.667
Pxn	Egf	1131754	1115060	ENSMUSP00000107691	ENSMUSP00000029653	0	0	0	0	0	0	0.9	0.52	0.948
Creb1	Alb	1121235	1115575	ENSMUSP00000059973	ENSMUSP00000031314	0	0	0	0	0	0	0	0.64	0.639
Phb	Hspd1	1133806	1114319	ENSMUSP00000119603	ENSMUSP00000027123	0	0	0	0	0.243	0	0	0.277	0.416
Trp53	Tcfap2a	1130834	1123399	ENSMUSP00000104298	ENSMUSP00000073044	0	0	0	0	0	0.281	0	0.385	0.529
Akt1	Ppp2r1a	1133313	1111471	ENSMUSP00000113658	ENSMUSP00000007708	0	0	0	0	0.14	0.281	0	0.311	0.515
Actb	Tnf	1115660	1113768	ENSMUSP00000031564	ENSMUSP00000025263	0	0	0	0	0	0.144	0	0.458	0.504
Cdc42	Cd28	1120260	1114332	ENSMUSP00000054634	ENSMUSP00000027165	0	0	0	0	0	0	0.9	0	0.899
Fbp1	Fga	1126354	1115047	ENSMUSP00000090564	ENSMUSP00000029630	0	0	0	0	0.446	0	0	0.063	0.446
Fkbp4	Hspa4	1115925	1112449	ENSMUSP00000032508	ENSMUSP00000020630	0	0	0	0	0.368	0	0	0.38	0.582
Bak1	Hspd1	1124337	1114319	ENSMUSP00000077757	ENSMUSP00000027123	0	0	0	0	0	0.32	0	0.259	0.463
Ttr	Akr1c6	1123743	1112730	ENSMUSP00000074783	ENSMUSP00000021630	0	0	0	0	0.403	0	0	0	0.402
Casp3	Egf	1126463	1115060	ENSMUSP00000091238	ENSMUSP00000029653	0	0	0	0	0	0	0	0.59	0.589
Ttr	Apob	1123743	1116874	ENSMUSP00000074783	ENSMUSP00000035761	0	0	0	0	0.064	0	0	0.42	0.42
Egfr	Plg	1112354	1111770	ENSMUSP00000020329	ENSMUSP00000014578	0	0	0	0	0	0	0	0.553	0.553
Pzp	Fga	1115926	1115047	ENSMUSP00000032510	ENSMUSP00000029630	0	0	0	0	0.506	0	0	0.104	0.527
Ttr	App	1123743	1123562	ENSMUSP00000074783	ENSMUSP00000073883	0	0	0	0	0	0.316	0.9	0.49	0.96
Ech1	Ndufv1	1122225	1118162	ENSMUSP00000066092	ENSMUSP00000042967	0	0	0	0	0.537	0	0	0.143	0.576
Hspd1	Apoe	1114319	1111027	ENSMUSP00000027123	ENSMUSP00000003066	0	0	0	0	0	0	0	0.52	0.52
Gc	Gnmt	1118827	1110996	ENSMUSP00000046636	ENSMUSP00000002846	0	0	0	0	0.411	0	0	0.119	0.446
Egf	Angpt1	1115060	1113182	ENSMUSP00000029653	ENSMUSP00000022921	0	0	0	0	0	0	0	0.431	0.43
Gapdh	Nos2	1123444	1112063	ENSMUSP00000073289	ENSMUSP00000018610	0	0	0	0	0	0	0	0.495	0.495
Hspa1a	Egfr	1125538	1112354	ENSMUSP00000084589	ENSMUSP00000020329	0	0	0	0	0	0.14	0	0.44	0.486
App	Agt	1123562	1122284	ENSMUSP00000073883	ENSMUSP00000066488	0	0	0	0	0	0	0.9	0.146	0.908
Pld2	Egfr	1130804	1112354	ENSMUSP00000104197	ENSMUSP00000020329	0	0	0	0	0	0.281	0	0.855	0.889
Bcl2	Egf	1124595	1115060	ENSMUSP00000079002	ENSMUSP00000029653	0	0	0	0	0	0	0	0.429	0.429
Casp3	Gapdh	1126463	1123444	ENSMUSP00000091238	ENSMUSP00000073289	0	0	0	0	0	0	0	0.734	0.734
Ppara	Egfr	1121192	1112354	ENSMUSP00000059719	ENSMUSP00000020329	0	0	0	0	0	0.099	0	0.413	0.435
Apoa4	Apcs	1116549	1114521	ENSMUSP00000034585	ENSMUSP00000027824	0	0	0	0	0.228	0	0.9	0.242	0.933
Hspe1	Hspa5	1123728	1114641	ENSMUSP00000074724	ENSMUSP00000028222	0.112	0	0	0	0.331	0	0	0.39	0.588
Agmat	Dmgdh	1117803	1117594	ENSMUSP00000040853	ENSMUSP00000039663	0.082	0	0	0	0.49	0	0	0.113	0.527
Hpx	Pzp	1116108	1115926	ENSMUSP00000033185	ENSMUSP00000032510	0	0	0	0	0.395	0	0	0.372	0.594
Atf2	Fos	1120959	1112749	ENSMUSP00000058521	ENSMUSP00000021674	0	0	0	0.591	0	0.545	0	0.594	0.65
Fga	Kng1	1115047	1113400	ENSMUSP00000029630	ENSMUSP00000023589	0	0	0	0	0.819	0	0	0.129	0.831
Canx	Hsp90b1	1112451	1112318	ENSMUSP00000020637	ENSMUSP00000020238	0	0	0	0	0.448	0	0	0.391	0.641
Fgb	Fgg	1117558	1117093	ENSMUSP00000039472	ENSMUSP00000037018	0	0	0	0.859	0.755	0.626	0.942	0.706	0.994
Casp3	Mapt	1126463	1112055	ENSMUSP00000091238	ENSMUSP00000018555	0	0	0	0	0	0.276	0.9	0.398	0.95
Akt1	Casp9	1133313	1115397	ENSMUSP00000113658	ENSMUSP00000030747	0	0	0	0	0	0.281	0.942	0.838	0.992
Gapdh	Pten	1123444	1111731	ENSMUSP00000073289	ENSMUSP00000013807	0	0	0	0	0	0	0	0.522	0.522
Gapdh	Lmna	1123444	1115081	ENSMUSP00000073289	ENSMUSP00000029699	0	0	0	0	0	0	0	0.527	0.527
Mdk	Bcl2	1131539	1124595	ENSMUSP00000106941	ENSMUSP00000079002	0	0	0	0	0	0	0	0.49	0.49
Bcl2	Bad	1124595	1113993	ENSMUSP00000079002	ENSMUSP00000025910	0	0	0	0	0	0.999	0.942	0.372	0.999
Gapdh	Fn1	1123444	1120241	ENSMUSP00000073289	ENSMUSP00000054499	0	0	0	0	0	0	0	0.719	0.719
Apoa1	Alb	1116550	1115575	ENSMUSP00000034588	ENSMUSP00000031314	0	0	0	0	0.823	0.144	0.9	0.459	0.99
Alb	Il4	1115575	1110754	ENSMUSP00000031314	ENSMUSP00000000889	0	0	0	0	0	0	0	0.669	0.669
Lgals3	S100a4	1113000	1110773	ENSMUSP00000022388	ENSMUSP00000001046	0	0	0	0	0.277	0	0	0.245	0.417
Ctla4	Il4	1114331	1110754	ENSMUSP00000027164	ENSMUSP00000000889	0	0	0	0	0.241	0	0	0.398	0.512
Alb	Vim	1115575	1114596	ENSMUSP00000031314	ENSMUSP00000028062	0	0	0	0	0	0	0	0.709	0.708
Hspe1	Hsp90b1	1123728	1112318	ENSMUSP00000074724	ENSMUSP00000020238	0	0	0	0	0.228	0.141	0	0.329	0.493
Gapdh	Egfr	1123444	1112354	ENSMUSP00000073289	ENSMUSP00000020329	0	0	0	0	0	0	0	0.661	0.661
Aars	Gars	1116494	1111080	ENSMUSP00000034441	ENSMUSP00000003572	0	0	0	0	0.737	0	0	0.387	0.828
Gpx1	Cryz	1124992	1115135	ENSMUSP00000081010	ENSMUSP00000029850	0	0	0	0	0	0	0	0.526	0.526
Gfap	Fos	1121989	1112749	ENSMUSP00000064691	ENSMUSP00000021674	0	0	0	0	0	0	0	0.52	0.52
Arg1	Nos2	1112295	1112063	ENSMUSP00000020161	ENSMUSP00000018610	0	0	0	0	0	0.139	0.9	0.619	0.962
Cps1	Rbp4	1114326	1114005	ENSMUSP00000027144	ENSMUSP00000025951	0	0	0	0	0.467	0	0	0.066	0.468
Pxn	Actb	1131754	1115660	ENSMUSP00000107691	ENSMUSP00000031564	0	0	0	0	0	0	0.8	0.238	0.837
App	Apoa1	1123562	1116550	ENSMUSP00000073883	ENSMUSP00000034588	0	0	0	0	0	0.316	0.9	0.354	0.949
Lgals3	Egfr	1113000	1112354	ENSMUSP00000022388	ENSMUSP00000020329	0	0	0	0	0	0.532	0	0.103	0.553
Rbp4	Kng1	1114005	1113400	ENSMUSP00000025951	ENSMUSP00000023589	0	0	0	0	0.594	0	0	0.066	0.595
Mdk	Pten	1131539	1111731	ENSMUSP00000106941	ENSMUSP00000013807	0	0	0	0	0	0	0	0.701	0.7
Gpx1	Gapdh	1124992	1123444	ENSMUSP00000081010	ENSMUSP00000073289	0	0	0	0	0	0	0	0.431	0.43
Egfr	Pten	1112354	1111731	ENSMUSP00000020329	ENSMUSP00000013807	0	0	0	0	0	0	0	0.836	0.836
Apob	Hspa5	1116874	1114641	ENSMUSP00000035761	ENSMUSP00000028222	0	0	0	0	0	0.32	0	0.349	0.527
Actb	Vim	1115660	1114596	ENSMUSP00000031564	ENSMUSP00000028062	0	0	0	0	0.064	0.132	0	0.585	0.617
Mdk	Nos3	1131539	1115426	ENSMUSP00000106941	ENSMUSP00000030834	0	0	0	0	0	0	0	0.52	0.52
Ndufa8	Ndufv1	1122094	1118162	ENSMUSP00000065352	ENSMUSP00000042967	0	0	0	0	0.693	0	0.942	0.244	0.984
Akt1	Egfr	1133313	1112354	ENSMUSP00000113658	ENSMUSP00000020329	0	0	0	0.544	0	0.093	0.264	0.97	0.602
Egf	Ppp2r1a	1115060	1111471	ENSMUSP00000029653	ENSMUSP00000007708	0	0	0	0	0	0	0.46	0.118	0.492
Trp53	Pten	1130834	1111731	ENSMUSP00000104298	ENSMUSP00000013807	0	0	0	0	0	0.32	0.46	0.951	0.979
Eno1	Eef2	1124736	1118726	ENSMUSP00000079727	ENSMUSP00000046101	0.068	0	0	0	0.242	0.216	0	0.168	0.441
Hspa1a	Gfap	1125538	1121989	ENSMUSP00000084589	ENSMUSP00000064691	0	0	0	0	0	0	0	0.456	0.456
Hsp90aa1	Hsp90b1	1112760	1112318	ENSMUSP00000021698	ENSMUSP00000020238	0	0	0.525	0.928	0.564	0.276	0	0.43	0.684
Akt1	Ptpn11	1133313	1121011	ENSMUSP00000113658	ENSMUSP00000058757	0	0	0	0	0	0	0.46	0.35	0.625
Calcr	Fos	1123801	1112749	ENSMUSP00000075070	ENSMUSP00000021674	0	0	0	0	0	0	0	0.426	0.425
Gphn	Vasp	1131302	1115937	ENSMUSP00000106018	ENSMUSP00000032561	0	0	0	0	0	0.192	0	0.364	0.452
Fgg	Alb	1117093	1115575	ENSMUSP00000037018	ENSMUSP00000031314	0	0	0	0	0.512	0	0	0.207	0.586
Hspa1a	Vim	1125538	1114596	ENSMUSP00000084589	ENSMUSP00000028062	0	0	0	0	0	0	0	0.522	0.522
Crk	Pten	1112006	1111731	ENSMUSP00000017920	ENSMUSP00000013807	0	0	0	0	0.089	0.132	0	0.37	0.433
Cct8	Psmc5	1114230	1112563	ENSMUSP00000026704	ENSMUSP00000021049	0	0	0	0	0.539	0.094	0	0.094	0.569
Trp53	Hspa5	1130834	1114641	ENSMUSP00000104298	ENSMUSP00000028222	0	0	0	0	0	0.32	0	0.291	0.486
Ttr	Apoa1	1123743	1116550	ENSMUSP00000074783	ENSMUSP00000034588	0	0	0	0	0.533	0.428	0.9	0.49	0.983
Gapdh	Il4	1123444	1110754	ENSMUSP00000073289	ENSMUSP00000000889	0	0	0	0	0	0	0	0.473	0.473
Ech1	Ndufa8	1122225	1122094	ENSMUSP00000066092	ENSMUSP00000065352	0	0	0	0	0.41	0	0	0	0.409
Hspd1	Mdh2	1114319	1112159	ENSMUSP00000027123	ENSMUSP00000019323	0	0	0	0	0.221	0.144	0	0.292	0.463
Gapdh	Cdc42	1123444	1120260	ENSMUSP00000073289	ENSMUSP00000054634	0	0	0	0	0	0	0	0.42	0.419
Trp53	Gapdh	1130834	1123444	ENSMUSP00000104298	ENSMUSP00000073289	0	0	0	0	0	0.097	0	0.646	0.659
Mdk	Creb1	1131539	1121235	ENSMUSP00000106941	ENSMUSP00000059973	0	0	0	0	0	0	0	0.949	0.949
Trp53	Creb1	1130834	1121235	ENSMUSP00000104298	ENSMUSP00000059973	0	0	0	0	0	0.281	0	0.602	0.695
Akt1	Eef2	1133313	1118726	ENSMUSP00000113658	ENSMUSP00000046101	0	0	0	0	0.084	0	0	0.486	0.497
Mapt	Prkaca	1112055	1111271	ENSMUSP00000018555	ENSMUSP00000005606	0	0	0	0	0	0.421	0	0.07	0.425
Fkbp4	Hsp90aa1	1115925	1112760	ENSMUSP00000032508	ENSMUSP00000021698	0	0	0	0	0.128	0.535	0	0.41	0.728
Acsm1	Akr1c6	1116934	1112730	ENSMUSP00000036140	ENSMUSP00000021630	0	0	0	0	0.691	0	0	0	0.69
Hspa5	Hspa4	1114641	1112449	ENSMUSP00000028222	ENSMUSP00000020630	0	0	0.525	0.843	0.385	0.22	0	0.418	0.556
Fn1	Sdc2	1120241	1113166	ENSMUSP00000054499	ENSMUSP00000022871	0	0	0	0	0.186	0.32	0.884	0.443	0.956
Nr4a1	Mapk8	1113463	1113028	ENSMUSP00000023779	ENSMUSP00000022504	0	0	0	0	0	0.281	0	0.336	0.491
Casp3	Lmna	1126463	1115081	ENSMUSP00000091238	ENSMUSP00000029699	0	0	0	0	0	0.14	0	0.593	0.626
Akt1	Egf	1133313	1115060	ENSMUSP00000113658	ENSMUSP00000029653	0	0	0	0	0	0	0	0.953	0.953
Mdh1	Nit2	1129199	1113342	ENSMUSP00000099938	ENSMUSP00000023432	0	0	0	0	0.066	0	0.8	0	0.8
Fbp1	Aldoa	1126354	1125569	ENSMUSP00000090564	ENSMUSP00000084846	0	0	0	0	0	0	0.9	0.203	0.914
Hspa1a	Apob	1125538	1116874	ENSMUSP00000084589	ENSMUSP00000035761	0	0	0	0	0	0.193	0	0.888	0.904
Apoa1	Rbp4	1116550	1114005	ENSMUSP00000034588	ENSMUSP00000025951	0	0	0	0	0.482	0	0	0.2	0.557
Alb	Kng1	1115575	1113400	ENSMUSP00000031314	ENSMUSP00000023589	0	0	0	0	0.727	0	0.9	0.323	0.978
Akt1	App	1133313	1123562	ENSMUSP00000113658	ENSMUSP00000073883	0	0	0	0	0	0.134	0	0.4	0.445
Akt1	Lmna	1133313	1115081	ENSMUSP00000113658	ENSMUSP00000029699	0	0	0	0	0	0	0	0.906	0.906
Fgb	Apoa1	1117558	1116550	ENSMUSP00000039472	ENSMUSP00000034588	0	0	0	0	0.578	0	0	0.279	0.675
Agmat	Hpx	1117803	1116108	ENSMUSP00000040853	ENSMUSP00000033185	0	0	0	0	0.43	0	0	0	0.43
Bcl2	Mapk8	1124595	1113028	ENSMUSP00000079002	ENSMUSP00000022504	0	0	0	0	0	0.427	0	0.557	0.729
Hspa1a	Htt	1125538	1124586	ENSMUSP00000084589	ENSMUSP00000078945	0	0	0	0	0	0.1	0	0.871	0.876
Casp3	Vim	1126463	1114596	ENSMUSP00000091238	ENSMUSP00000028062	0	0	0	0	0	0.277	0.46	0.52	0.787
Alb	Cps1	1115575	1114326	ENSMUSP00000031314	ENSMUSP00000027144	0	0	0	0	0.489	0	0	0.491	0.722
Akt1	Atf2	1133313	1120959	ENSMUSP00000113658	ENSMUSP00000058521	0	0	0	0	0	0	0	0.457	0.457
Bcl2	Egfr	1124595	1112354	ENSMUSP00000079002	ENSMUSP00000020329	0	0	0	0	0	0	0	0.486	0.486
Gc	Fgb	1118827	1117558	ENSMUSP00000046636	ENSMUSP00000039472	0	0	0	0	0.64	0	0	0.207	0.695
Casp3	Hspa1a	1126463	1125538	ENSMUSP00000091238	ENSMUSP00000084589	0	0	0	0	0	0	0	0.719	0.718
Casp3	App	1126463	1123562	ENSMUSP00000091238	ENSMUSP00000073883	0	0	0	0	0	0.281	0	0.459	0.585
Abca1	Apoe	1115181	1111027	ENSMUSP00000030010	ENSMUSP00000003066	0	0	0	0	0	0	0	0.837	0.837
Nfkb1	Fos	1115118	1112749	ENSMUSP00000029812	ENSMUSP00000021674	0	0	0	0	0	0.281	0	0.297	0.461
Casp3	Plg	1126463	1111770	ENSMUSP00000091238	ENSMUSP00000014578	0	0	0	0	0	0	0	0.434	0.434
Ganab	Pdia4	1127071	1124084	ENSMUSP00000093965	ENSMUSP00000076521	0	0	0	0	0.291	0.143	0	0.202	0.447
Gfap	Fn1	1121989	1120241	ENSMUSP00000064691	ENSMUSP00000054499	0	0	0	0	0	0	0	0.608	0.607
Cdc42	Alb	1120260	1115575	ENSMUSP00000054634	ENSMUSP00000031314	0	0	0	0	0	0	0	0.642	0.641
Hspa1a	Nos3	1125538	1115426	ENSMUSP00000084589	ENSMUSP00000030834	0	0	0	0	0	0	0	0.576	0.576
Gc	Acsm1	1118827	1116934	ENSMUSP00000046636	ENSMUSP00000036140	0	0	0	0	0.425	0	0	0	0.424
Mdk	Gfap	1131539	1121989	ENSMUSP00000106941	ENSMUSP00000064691	0	0	0	0	0.088	0	0	0.398	0.414
Nucb1	Ppp2r1a	1116077	1111471	ENSMUSP00000033096	ENSMUSP00000007708	0	0	0	0	0.507	0	0	0.075	0.513
Nos3	Lypla1	1115426	1114292	ENSMUSP00000030834	ENSMUSP00000027036	0	0	0	0	0	0	0.9	0.156	0.909
Mapk8	Pten	1113028	1111731	ENSMUSP00000022504	ENSMUSP00000013807	0	0	0	0	0.117	0	0	0.552	0.578
Akt1	Hspa1a	1133313	1125538	ENSMUSP00000113658	ENSMUSP00000084589	0	0	0	0	0	0	0	0.923	0.923
Akt1	Crk	1133313	1112006	ENSMUSP00000113658	ENSMUSP00000017920	0	0	0	0	0	0	0	0.665	0.665
App	Nfkb1	1123562	1115118	ENSMUSP00000073883	ENSMUSP00000029812	0	0	0	0	0	0	0.9	0.077	0.901
Nos2	Apoe	1112063	1111027	ENSMUSP00000018610	ENSMUSP00000003066	0	0	0	0	0	0	0	0.536	0.536
Agt	Fga	1122284	1115047	ENSMUSP00000066488	ENSMUSP00000029630	0	0	0	0	0.531	0	0	0.177	0.588
Fga	Rbp4	1115047	1114005	ENSMUSP00000029630	ENSMUSP00000025951	0	0	0	0	0.413	0	0	0	0.413
Cdc42	Vim	1120260	1114596	ENSMUSP00000054634	ENSMUSP00000028062	0	0	0	0	0	0	0	0.442	0.441
Tnf	Pten	1113768	1111731	ENSMUSP00000025263	ENSMUSP00000013807	0	0	0	0	0	0	0	0.522	0.522
App	Egf	1123562	1115060	ENSMUSP00000073883	ENSMUSP00000029653	0	0	0	0	0.1	0	0.9	0.298	0.928
Ptpn11	Ctla4	1121011	1114331	ENSMUSP00000058757	ENSMUSP00000027164	0	0	0	0	0	0.32	0.942	0.393	0.972
Fga	Akr1c6	1115047	1112730	ENSMUSP00000029630	ENSMUSP00000021630	0	0	0	0	0.773	0	0	0	0.772
Cps1	Plg	1114326	1111770	ENSMUSP00000027144	ENSMUSP00000014578	0	0	0	0	0.427	0	0	0.19	0.504
Bgn	Apoe	1133013	1111027	ENSMUSP00000112284	ENSMUSP00000003066	0	0	0	0	0	0	0	0.459	0.458
Mdk	Fos	1131539	1112749	ENSMUSP00000106941	ENSMUSP00000021674	0	0	0	0	0	0	0	0.951	0.951
Gpx1	Gstm2	1124992	1111691	ENSMUSP00000081010	ENSMUSP00000012348	0	0	0	0	0	0	0.9	0.24	0.918
Actb	Lmna	1115660	1115081	ENSMUSP00000031564	ENSMUSP00000029699	0	0	0	0	0	0.276	0	0.386	0.526
Pdia4	Hspa5	1124084	1114641	ENSMUSP00000076521	ENSMUSP00000028222	0	0	0	0	0.423	0.277	0	0.33	0.681
Cycs	Casp9	1124172	1115397	ENSMUSP00000076944	ENSMUSP00000030747	0	0	0	0	0	0.196	0	0.357	0.448
Aldoc	Fbp1	1129040	1126354	ENSMUSP00000099536	ENSMUSP00000090564	0	0	0	0	0	0	0.9	0.288	0.924
Bad	Mapk8	1113993	1113028	ENSMUSP00000025910	ENSMUSP00000022504	0	0	0	0	0	0.281	0.344	0.098	0.517
Trp53	Actb	1130834	1115660	ENSMUSP00000104298	ENSMUSP00000031564	0	0	0	0	0	0.132	0	0.534	0.569
Eps15	Alb	1129140	1115575	ENSMUSP00000099790	ENSMUSP00000031314	0	0	0	0	0	0	0	0.42	0.419
Eif5a	Eef2	1122616	1118726	ENSMUSP00000068651	ENSMUSP00000046101	0	0	0	0	0.613	0.176	0	0.27	0.735
Hspe1	Hspa4	1123728	1112449	ENSMUSP00000074724	ENSMUSP00000020630	0.112	0	0	0	0.256	0	0	0.279	0.459
Nfkb1	Angpt1	1115118	1113182	ENSMUSP00000029812	ENSMUSP00000022921	0	0	0	0	0	0	0.46	0.077	0.469
Egf	Apoe	1115060	1111027	ENSMUSP00000029653	ENSMUSP00000003066	0	0	0	0	0	0.093	0	0.42	0.438
Apob	Abca1	1116874	1115181	ENSMUSP00000035761	ENSMUSP00000030010	0	0	0	0	0	0	0	0.786	0.786
Eif5a	Pcbp1	1122616	1120304	ENSMUSP00000068651	ENSMUSP00000054863	0	0	0	0	0.419	0	0	0	0.419
Apoa1	Gnmt	1116550	1110996	ENSMUSP00000034588	ENSMUSP00000002846	0	0	0	0	0.533	0	0	0	0.532
Capza1	App	1130312	1123562	ENSMUSP00000102381	ENSMUSP00000073883	0	0	0	0	0	0	0.9	0	0.899
Lmna	Fos	1115081	1112749	ENSMUSP00000029699	ENSMUSP00000021674	0	0	0	0	0	0.281	0	0.87	0.9
Gapdh	Sod1	1123444	1113432	ENSMUSP00000073289	ENSMUSP00000023707	0	0	0	0	0	0	0	0.437	0.436
Ndufv1	Ndufs1	1118162	1114315	ENSMUSP00000042967	ENSMUSP00000027111	0.472	0	0.516	0	0.478	0.559	0.942	0.776	0.998
Aldoa	Gapdh	1125569	1123444	ENSMUSP00000084846	ENSMUSP00000073289	0.112	0	0	0	0.104	0	0.9	0.315	0.933
Abl1	Crk	1123819	1112006	ENSMUSP00000075167	ENSMUSP00000017920	0	0	0	0.607	0	0.567	0.823	0.47	0.932
Alb	Nos3	1115575	1115426	ENSMUSP00000031314	ENSMUSP00000030834	0	0	0	0	0	0	0	0.663	0.663
Apob	Nos3	1116874	1115426	ENSMUSP00000035761	ENSMUSP00000030834	0	0	0	0	0	0	0	0.42	0.419
Mapk8	Fos	1113028	1112749	ENSMUSP00000022504	ENSMUSP00000021674	0	0	0	0	0	0.493	0	0.678	0.826
Eef2k	Eef2	1130239	1118726	ENSMUSP00000102097	ENSMUSP00000046101	0	0	0	0	0	0.536	0.46	0.961	0.989
Mapk8	Mapt	1113028	1112055	ENSMUSP00000022504	ENSMUSP00000018555	0	0	0	0	0	0	0	0.41	0.41
Akt1	Bcl2	1133313	1124595	ENSMUSP00000113658	ENSMUSP00000079002	0	0	0	0	0	0	0.8	0.936	0.986
Psmc5	Ppp2r1a	1112563	1111471	ENSMUSP00000021049	ENSMUSP00000007708	0	0	0	0	0.42	0	0	0.073	0.426
S100b	Alb	1119085	1115575	ENSMUSP00000047968	ENSMUSP00000031314	0	0	0	0	0	0	0	0.44	0.44
Anxa6	S100a1	1130897	1130457	ENSMUSP00000104511	ENSMUSP00000102964	0	0	0	0	0	0.32	0	0.829	0.875
Agt	Nos2	1122284	1112063	ENSMUSP00000066488	ENSMUSP00000018610	0	0	0	0	0	0	0	0.866	0.866
Apob	Apoa4	1116874	1116549	ENSMUSP00000035761	ENSMUSP00000034585	0	0	0	0	0.345	0	0.942	0.441	0.976
Akt1	Decr1	1133313	1115143	ENSMUSP00000113658	ENSMUSP00000029877	0	0	0	0	0	0	0	0.461	0.461
Akt1	S100a4	1133313	1110773	ENSMUSP00000113658	ENSMUSP00000001046	0	0	0	0	0	0	0	0.478	0.478
Agmat	Fga	1117803	1115047	ENSMUSP00000040853	ENSMUSP00000029630	0	0	0	0	0.5	0	0	0	0.5
Alb	Canx	1115575	1112451	ENSMUSP00000031314	ENSMUSP00000020637	0	0	0	0	0	0	0	0.612	0.611
Tnf	Canx	1113768	1112451	ENSMUSP00000025263	ENSMUSP00000020637	0	0	0	0	0	0.277	0	0.254	0.424
Agt	Egfr	1122284	1112354	ENSMUSP00000066488	ENSMUSP00000020329	0	0	0	0	0	0	0	0.871	0.871
Cps1	Kng1	1114326	1113400	ENSMUSP00000027144	ENSMUSP00000023589	0	0	0	0	0.836	0	0	0	0.835
Nfkb1	Tnf	1115118	1113768	ENSMUSP00000029812	ENSMUSP00000025263	0	0	0	0	0.144	0	0.8	0.56	0.914
Ptpn11	Crk	1121011	1112006	ENSMUSP00000058757	ENSMUSP00000017920	0	0	0	0.587	0	0.22	0.46	0.289	0.595
Casp3	Creb1	1126463	1121235	ENSMUSP00000091238	ENSMUSP00000059973	0	0	0	0	0	0	0	0.566	0.565
Alb	Apoe	1115575	1111027	ENSMUSP00000031314	ENSMUSP00000003066	0	0	0	0	0.126	0.364	0	0.591	0.741
Hpx	Arg1	1116108	1112295	ENSMUSP00000033185	ENSMUSP00000020161	0	0	0	0	0.481	0	0	0	0.48
Ganab	Hspa5	1127071	1114641	ENSMUSP00000093965	ENSMUSP00000028222	0	0	0	0	0.106	0.285	0	0.211	0.426
Creb1	Pten	1121235	1111731	ENSMUSP00000059973	ENSMUSP00000013807	0	0	0	0	0.126	0	0	0.489	0.523
Trp53	Hsp90aa1	1130834	1112760	ENSMUSP00000104298	ENSMUSP00000021698	0	0	0	0	0	0.535	0	0.477	0.741
Casp3	Casp9	1126463	1115397	ENSMUSP00000091238	ENSMUSP00000030747	0	0	0	0.865	0	0.559	0.942	0.72	0.975
Mdh1	Sod1	1129199	1113432	ENSMUSP00000099938	ENSMUSP00000023707	0	0	0	0	0.598	0	0	0.125	0.625
Ttr	Apoe	1123743	1111027	ENSMUSP00000074783	ENSMUSP00000003066	0	0	0	0	0	0	0	0.475	0.475
Egf	Hsp90aa1	1115060	1112760	ENSMUSP00000029653	ENSMUSP00000021698	0	0	0	0	0	0	0.9	0.232	0.918
Apcs	Akr1c6	1114521	1112730	ENSMUSP00000027824	ENSMUSP00000021630	0	0	0	0	0.58	0	0	0.064	0.58
Casp3	Canx	1126463	1112451	ENSMUSP00000091238	ENSMUSP00000020637	0	0	0	0	0.069	0	0	0.4	0.404
Gfap	Actb	1121989	1115660	ENSMUSP00000064691	ENSMUSP00000031564	0	0	0	0	0	0	0	0.432	0.432
App	S100b	1123562	1119085	ENSMUSP00000073883	ENSMUSP00000047968	0	0	0	0	0.197	0	0.9	0.311	0.936
Casp9	Tnf	1115397	1113768	ENSMUSP00000030747	ENSMUSP00000025263	0	0	0	0	0	0.337	0	0.31	0.512
Tcfap2a	Creb1	1123399	1121235	ENSMUSP00000073044	ENSMUSP00000059973	0	0	0	0	0	0	0	0.42	0.419
Akt1	Actb	1133313	1115660	ENSMUSP00000113658	ENSMUSP00000031564	0	0	0	0	0	0.276	0	0.48	0.598
Abl1	Cdc42	1123819	1120260	ENSMUSP00000075167	ENSMUSP00000054634	0	0	0	0	0	0	0.942	0.142	0.947
Raf1	Pxn	1132000	1131754	ENSMUSP00000108571	ENSMUSP00000107691	0	0	0	0	0	0.661	0	0.309	0.75
Casp3	Fos	1126463	1112749	ENSMUSP00000091238	ENSMUSP00000021674	0	0	0	0	0	0	0	0.562	0.562
Apob	Canx	1116874	1112451	ENSMUSP00000035761	ENSMUSP00000020637	0	0	0	0	0	0.427	0	0.88	0.926
Alb	Sod1	1115575	1113432	ENSMUSP00000031314	ENSMUSP00000023707	0	0	0	0	0	0	0	0.457	0.457
Hspa1a	Apaf1	1125538	1112294	ENSMUSP00000084589	ENSMUSP00000020157	0	0	0	0	0	0.184	0	0.924	0.933
Mdk	Gapdh	1131539	1123444	ENSMUSP00000106941	ENSMUSP00000073289	0	0	0	0	0	0	0	0.641	0.641
Nos3	Hspa4	1115426	1112449	ENSMUSP00000030834	ENSMUSP00000020630	0	0	0	0	0	0.095	0	0.465	0.483
Hal	Arg1	1134070	1112295	ENSMUSP00000123336	ENSMUSP00000020161	0.257	0	0	0	0.192	0	0	0.241	0.481
Eps15	Egf	1129140	1115060	ENSMUSP00000099790	ENSMUSP00000029653	0	0	0	0	0	0	0.942	0.433	0.965
Tnf	Fos	1113768	1112749	ENSMUSP00000025263	ENSMUSP00000021674	0	0	0	0	0	0	0.8	0.942	0.987
Tnf	Sod1	1113768	1113432	ENSMUSP00000025263	ENSMUSP00000023707	0	0	0	0	0	0	0	0.523	0.523
Egf	Fos	1115060	1112749	ENSMUSP00000029653	ENSMUSP00000021674	0	0	0	0	0	0	0	0.943	0.943
Mdh1	Ndufs1	1129199	1114315	ENSMUSP00000099938	ENSMUSP00000027111	0	0	0	0	0.575	0.088	0	0	0.586
Ppara	Apoa1	1121192	1116550	ENSMUSP00000059719	ENSMUSP00000034588	0	0	0	0	0.11	0	0.9	0.555	0.954
Tgm2	Fn1	1128989	1120241	ENSMUSP00000099411	ENSMUSP00000054499	0	0	0	0	0	0.626	0	0.589	0.836
Ptbp1	Pcbp1	1126875	1120304	ENSMUSP00000093109	ENSMUSP00000054863	0	0	0	0	0	0.245	0.942	0.245	0.962
Tnf	Plg	1113768	1111770	ENSMUSP00000025263	ENSMUSP00000014578	0	0	0	0	0	0	0	0.697	0.696
Trp53	Eef2	1130834	1118726	ENSMUSP00000104298	ENSMUSP00000046101	0	0	0	0	0	0.32	0	0.184	0.407
Akt1	Ctla4	1133313	1114331	ENSMUSP00000113658	ENSMUSP00000027164	0	0	0	0	0	0	0.9	0.14	0.908
Fn1	Kng1	1120241	1113400	ENSMUSP00000054499	ENSMUSP00000023589	0	0	0	0	0	0	0.9	0.228	0.917
Mdk	Plg	1131539	1111770	ENSMUSP00000106941	ENSMUSP00000014578	0	0	0	0	0	0	0	0.443	0.443
Gfap	Alb	1121989	1115575	ENSMUSP00000064691	ENSMUSP00000031314	0	0	0	0	0	0.144	0	0.734	0.756
Vasp	Actb	1115937	1115660	ENSMUSP00000032561	ENSMUSP00000031564	0	0	0	0	0	0.24	0.8	0.362	0.889
Mdk	Crk	1131539	1112006	ENSMUSP00000106941	ENSMUSP00000017920	0	0	0	0	0	0	0	0.44	0.44
Nos3	Nos2	1115426	1112063	ENSMUSP00000030834	ENSMUSP00000018610	0	0	0.525	0.938	0	0	0.9	0.838	0.908
Raf1	Mdk	1132000	1131539	ENSMUSP00000108571	ENSMUSP00000106941	0	0	0	0	0	0	0	0.56	0.56
Snap91	Mapt	1123593	1112055	ENSMUSP00000074066	ENSMUSP00000018555	0	0	0	0	0.44	0	0	0.188	0.514
Hspa1a	Lmna	1125538	1115081	ENSMUSP00000084589	ENSMUSP00000029699	0	0	0	0	0	0	0	0.87	0.87
Pxn	Fn1	1131754	1120241	ENSMUSP00000107691	ENSMUSP00000054499	0	0	0	0	0	0.281	0	0.775	0.827
Apoe	Il4	1111027	1110754	ENSMUSP00000003066	ENSMUSP00000000889	0	0	0	0	0	0	0	0.42	0.419
Hpx	Alb	1116108	1115575	ENSMUSP00000033185	ENSMUSP00000031314	0	0	0	0	0.712	0.144	0	0.37	0.823
Akt1	Cdc42	1133313	1120260	ENSMUSP00000113658	ENSMUSP00000054634	0	0	0	0	0	0	0.173	0.978	0.981
Akt1	Gfap	1133313	1121989	ENSMUSP00000113658	ENSMUSP00000064691	0	0	0	0	0	0	0	0.56	0.56
Lmna	Vim	1115081	1114596	ENSMUSP00000029699	ENSMUSP00000028062	0	0	0	0.787	0.272	0.192	0	0.56	0.443
Ndufa8	Mdh2	1122094	1112159	ENSMUSP00000065352	ENSMUSP00000019323	0	0	0	0	0.597	0	0	0	0.597
Casp3	Fn1	1126463	1120241	ENSMUSP00000091238	ENSMUSP00000054499	0	0	0	0	0	0	0	0.556	0.556
Akt1	Nos2	1133313	1112063	ENSMUSP00000113658	ENSMUSP00000018610	0	0	0	0	0	0.095	0	0.455	0.473
Mdk	Hspa1a	1131539	1125538	ENSMUSP00000106941	ENSMUSP00000084589	0	0	0	0	0	0	0	0.427	0.427
Mdk	Fn1	1131539	1120241	ENSMUSP00000106941	ENSMUSP00000054499	0	0	0	0	0	0	0	0.601	0.601
Agt	Egf	1122284	1115060	ENSMUSP00000066488	ENSMUSP00000029653	0	0	0	0	0	0	0	0.893	0.893
Vim	Plg	1114596	1111770	ENSMUSP00000028062	ENSMUSP00000014578	0	0	0	0	0	0	0	0.458	0.457
Apob	Hsp90b1	1116874	1112318	ENSMUSP00000035761	ENSMUSP00000020238	0	0	0	0	0	0.49	0	0.352	0.647
Gc	Pzp	1118827	1115926	ENSMUSP00000046636	ENSMUSP00000032510	0	0	0	0	0.458	0	0	0.3	0.595
Hsp90aa1	Ppp2r1a	1112760	1111471	ENSMUSP00000021698	ENSMUSP00000007708	0	0	0	0	0	0.18	0.9	0	0.912
Fn1	Alb	1120241	1115575	ENSMUSP00000054499	ENSMUSP00000031314	0	0	0	0	0	0.144	0.9	0.898	0.99
Bckdha	Hspa4	1123049	1112449	ENSMUSP00000071292	ENSMUSP00000020630	0	0	0	0	0	0	0	0.463	0.463
Casp3	Hspe1	1126463	1123728	ENSMUSP00000091238	ENSMUSP00000074724	0	0	0	0	0	0.24	0	0.44	0.546
Casp3	Hspd1	1126463	1114319	ENSMUSP00000091238	ENSMUSP00000027123	0	0	0	0	0	0.494	0	0.866	0.927
Bcl2	Gapdh	1124595	1123444	ENSMUSP00000079002	ENSMUSP00000073289	0	0	0	0	0	0	0	0.46	0.46
Htt	Gapdh	1124586	1123444	ENSMUSP00000078945	ENSMUSP00000073289	0	0	0	0	0	0.179	0	0.356	0.436
Rbp4	Akr1c6	1114005	1112730	ENSMUSP00000025951	ENSMUSP00000021630	0	0	0	0	0.461	0	0	0	0.461
Egf	Plg	1115060	1111770	ENSMUSP00000029653	ENSMUSP00000014578	0	0	0	0	0	0	0.9	0.605	0.957
Hpx	Fga	1116108	1115047	ENSMUSP00000033185	ENSMUSP00000029630	0	0	0	0	0.883	0	0	0.17	0.896
Nfkb1	Pten	1115118	1111731	ENSMUSP00000029812	ENSMUSP00000013807	0	0	0	0	0	0	0	0.425	0.425
Tnf	Egfr	1113768	1112354	ENSMUSP00000025263	ENSMUSP00000020329	0	0	0	0	0	0	0	0.642	0.641
Fn1	Vim	1120241	1114596	ENSMUSP00000054499	ENSMUSP00000028062	0	0	0	0	0.173	0	0	0.772	0.798
Agtr1a	Nos3	1122992	1115426	ENSMUSP00000070958	ENSMUSP00000030834	0	0	0	0	0	0.247	0	0.427	0.54
Bak1	Bad	1124337	1113993	ENSMUSP00000077757	ENSMUSP00000025910	0	0	0	0	0	0.654	0.224	0.311	0.789
Trp53	Fn1	1130834	1120241	ENSMUSP00000104298	ENSMUSP00000054499	0	0	0	0	0	0	0	0.432	0.432
Lmna	Sod1	1115081	1113432	ENSMUSP00000029699	ENSMUSP00000023707	0	0	0	0	0	0	0	0.442	0.441
Gapdh	Alb	1123444	1115575	ENSMUSP00000073289	ENSMUSP00000031314	0	0	0	0	0	0	0	0.774	0.774
Alb	Pten	1115575	1111731	ENSMUSP00000031314	ENSMUSP00000013807	0	0	0	0	0	0	0	0.49	0.49
Eps15	Abl1	1129140	1123819	ENSMUSP00000099790	ENSMUSP00000075167	0	0	0	0	0	0.488	0	0	0.488
App	Apoa4	1123562	1116549	ENSMUSP00000073883	ENSMUSP00000034585	0	0	0	0	0	0	0.9	0.083	0.902
Csnk2a2	Fkbp4	1120499	1115925	ENSMUSP00000055919	ENSMUSP00000032508	0	0	0	0	0	0.241	0	0.8	0.838
Hspa1a	Tnf	1125538	1113768	ENSMUSP00000084589	ENSMUSP00000025263	0	0	0	0	0	0	0	0.748	0.749
Pzp	Kng1	1115926	1113400	ENSMUSP00000032510	ENSMUSP00000023589	0	0	0	0	0.427	0	0	0.198	0.509
Apob	Apcs	1116874	1114521	ENSMUSP00000035761	ENSMUSP00000027824	0	0	0	0	0.332	0	0	0.243	0.46
Agt	Fgg	1122284	1117093	ENSMUSP00000066488	ENSMUSP00000037018	0	0	0	0	0.596	0	0	0.124	0.623
Apoa1	Plg	1116550	1111770	ENSMUSP00000034588	ENSMUSP00000014578	0	0	0	0	0.603	0	0	0.37	0.733
Fgg	Akr1c6	1117093	1112730	ENSMUSP00000037018	ENSMUSP00000021630	0	0	0	0	0.412	0	0	0	0.412
Casp3	Apoe	1126463	1111027	ENSMUSP00000091238	ENSMUSP00000003066	0	0	0	0	0	0	0	0.434	0.434
Ptpn11	Egf	1121011	1115060	ENSMUSP00000058757	ENSMUSP00000029653	0	0	0	0	0	0	0.942	0.259	0.954
Akt1	Bad	1133313	1113993	ENSMUSP00000113658	ENSMUSP00000025910	0	0	0	0	0	0.427	0.942	0.877	0.995
Nos3	Egfr	1115426	1112354	ENSMUSP00000030834	ENSMUSP00000020329	0	0	0	0	0	0	0	0.588	0.588
Nfkb1	Hspa4	1115118	1112449	ENSMUSP00000029812	ENSMUSP00000020630	0	0	0	0	0	0.277	0	0.426	0.557
Abhd14b	Acsm1	1117417	1116934	ENSMUSP00000038755	ENSMUSP00000036140	0	0	0	0	0.112	0	0	0.371	0.403
Phb	Canx	1133806	1112451	ENSMUSP00000119603	ENSMUSP00000020637	0	0	0	0	0	0	0	0.491	0.491
Snap91	Tnf	1123593	1113768	ENSMUSP00000074066	ENSMUSP00000025263	0	0	0	0	0	0.337	0	0.208	0.44
Kng1	Gnmt	1113400	1110996	ENSMUSP00000023589	ENSMUSP00000002846	0	0	0	0	0.589	0	0	0	0.589
Agmat	Apob	1117803	1116874	ENSMUSP00000040853	ENSMUSP00000035761	0	0	0	0	0.467	0	0	0	0.467
Hspa1a	Gapdh	1125538	1123444	ENSMUSP00000084589	ENSMUSP00000073289	0	0	0	0	0	0	0	0.56	0.56
Apcs	Tnf	1114521	1113768	ENSMUSP00000027824	ENSMUSP00000025263	0	0	0	0	0	0	0	0.434	0.434
Alb	Lmna	1115575	1115081	ENSMUSP00000031314	ENSMUSP00000029699	0	0	0	0	0	0	0	0.567	0.567
Nos3	Apoe	1115426	1111027	ENSMUSP00000030834	ENSMUSP00000003066	0	0	0	0	0	0	0	0.815	0.815
Fgg	Pzp	1117093	1115926	ENSMUSP00000037018	ENSMUSP00000032510	0	0	0	0	0.409	0	0	0.189	0.488
Apoa1	Abca1	1116550	1115181	ENSMUSP00000034588	ENSMUSP00000030010	0	0	0	0	0	0.281	0.942	0.834	0.992
Hspa1a	Actb	1125538	1115660	ENSMUSP00000084589	ENSMUSP00000031564	0	0	0	0	0	0	0	0.42	0.419
Atp5h	Mdh2	1125744	1112159	ENSMUSP00000086072	ENSMUSP00000019323	0	0	0	0	0.506	0	0	0	0.506
Gpx1	Apoe	1124992	1111027	ENSMUSP00000081010	ENSMUSP00000003066	0	0	0	0	0.17	0	0	0.489	0.547
Fga	Cps1	1115047	1114326	ENSMUSP00000029630	ENSMUSP00000027144	0	0	0	0	0.729	0	0	0	0.728
Nme1	Eef2	1133615	1118726	ENSMUSP00000117022	ENSMUSP00000046101	0	0	0	0	0.133	0.276	0	0.169	0.407
Akt1	Raf1	1133313	1132000	ENSMUSP00000113658	ENSMUSP00000108571	0	0	0	0.631	0	0.555	0.46	0.529	0.791
Capza1	S100b	1130312	1119085	ENSMUSP00000102381	ENSMUSP00000047968	0	0	0	0	0	0.247	0.9	0	0.919
Agt	Fn1	1122284	1120241	ENSMUSP00000066488	ENSMUSP00000054499	0	0	0	0	0.07	0	0	0.906	0.907
Hspa1a	Canx	1125538	1112451	ENSMUSP00000084589	ENSMUSP00000020637	0	0	0	0	0.064	0.181	0	0.642	0.687
Cdc42	Fos	1120260	1112749	ENSMUSP00000054634	ENSMUSP00000021674	0	0	0	0	0	0	0	0.897	0.897
Creb1	Tnf	1121235	1113768	ENSMUSP00000059973	ENSMUSP00000025263	0	0	0	0	0	0	0	0.64	0.639
Gpx1	Alb	1124992	1115575	ENSMUSP00000081010	ENSMUSP00000031314	0	0	0	0	0.118	0	0	0.49	0.519
Trp53	S100b	1130834	1119085	ENSMUSP00000104298	ENSMUSP00000047968	0	0	0	0	0	0.626	0	0.846	0.938
Nr4a1	Fos	1113463	1112749	ENSMUSP00000023779	ENSMUSP00000021674	0	0	0	0	0.392	0	0	0.456	0.647
Agt	Plg	1122284	1111770	ENSMUSP00000066488	ENSMUSP00000014578	0	0	0	0	0.54	0	0	0.52	0.764
Ttr	Apcs	1123743	1114521	ENSMUSP00000074783	ENSMUSP00000027824	0	0	0	0	0.128	0	0.9	0.484	0.948
Alb	Apaf1	1115575	1112294	ENSMUSP00000031314	ENSMUSP00000020157	0	0	0	0	0	0	0	0.44	0.44
Dmgdh	Hpx	1117594	1116108	ENSMUSP00000039663	ENSMUSP00000033185	0	0	0	0	0.529	0	0	0	0.529
Hspa1a	Bcl2	1125538	1124595	ENSMUSP00000084589	ENSMUSP00000079002	0	0	0	0	0	0.193	0	0.487	0.558
Agmat	Gnmt	1117803	1110996	ENSMUSP00000040853	ENSMUSP00000002846	0	0	0	0	0.612	0	0	0	0.611
Fgb	Pzp	1117558	1115926	ENSMUSP00000039472	ENSMUSP00000032510	0	0	0	0	0.521	0	0	0.165	0.573
Pld2	Cdc42	1130804	1120260	ENSMUSP00000104197	ENSMUSP00000054634	0	0	0	0	0	0.276	0.399	0.501	0.753
Cdc42	Egfr	1120260	1112354	ENSMUSP00000054634	ENSMUSP00000020329	0	0	0	0	0	0	0.942	0.56	0.972
Gpx1	Sod1	1124992	1113432	ENSMUSP00000081010	ENSMUSP00000023707	0	0	0	0	0.115	0	0	0.83	0.839
Apcs	Kng1	1114521	1113400	ENSMUSP00000027824	ENSMUSP00000023589	0	0	0	0	0.513	0	0	0.142	0.554
Creb1	Nos3	1121235	1115426	ENSMUSP00000059973	ENSMUSP00000030834	0	0	0	0	0	0	0	0.442	0.441
Gfap	Egfr	1121989	1112354	ENSMUSP00000064691	ENSMUSP00000020329	0	0	0	0	0	0	0	0.457	0.457
Creb1	Egfr	1121235	1112354	ENSMUSP00000059973	ENSMUSP00000020329	0	0	0	0	0	0	0	0.52	0.52
Ttr	Apoa4	1123743	1116549	ENSMUSP00000074783	ENSMUSP00000034585	0	0	0	0	0	0	0.9	0.351	0.93
Decr1	Cryz	1115143	1115135	ENSMUSP00000029877	ENSMUSP00000029850	0	0	0	0	0.127	0	0	0.465	0.502
Alb	Mapk8	1115575	1113028	ENSMUSP00000031314	ENSMUSP00000022504	0	0	0	0	0	0	0	0.46	0.46
Trp53	Csnk2a2	1130834	1120499	ENSMUSP00000104298	ENSMUSP00000055919	0	0	0	0	0	0.384	0	0.855	0.904
Fos	Plg	1112749	1111770	ENSMUSP00000021674	ENSMUSP00000014578	0	0	0	0	0	0	0	0.557	0.556
Cdc42	Tnf	1120260	1113768	ENSMUSP00000054634	ENSMUSP00000025263	0	0	0	0	0	0.24	0	0.48	0.578
Gfap	S100b	1121989	1119085	ENSMUSP00000064691	ENSMUSP00000047968	0	0	0	0	0.139	0.32	0.9	0.641	0.974
Akr1c6	Arg1	1112730	1112295	ENSMUSP00000021630	ENSMUSP00000020161	0	0	0	0	0.618	0	0	0	0.617
Akt1	Tnf	1133313	1113768	ENSMUSP00000113658	ENSMUSP00000025263	0	0	0	0	0	0	0	0.953	0.953
Casp3	Hsp90aa1	1126463	1112760	ENSMUSP00000091238	ENSMUSP00000021698	0	0	0	0	0	0	0	0.663	0.663
Egfr	Crk	1112354	1112006	ENSMUSP00000020329	ENSMUSP00000017920	0	0	0	0	0	0.532	0.8	0.676	0.965
Ech1	Decr1	1122225	1115143	ENSMUSP00000066092	ENSMUSP00000029877	0	0	0	0	0.464	0	0	0.298	0.598
Vim	Lgals3	1114596	1113000	ENSMUSP00000028062	ENSMUSP00000022388	0	0	0	0	0.273	0	0	0.263	0.428
Gapdh	Nos3	1123444	1115426	ENSMUSP00000073289	ENSMUSP00000030834	0	0	0	0	0	0	0	0.597	0.597
Casp3	Pten	1126463	1111731	ENSMUSP00000091238	ENSMUSP00000013807	0	0	0	0	0	0	0	0.66	0.659
Fgb	Alb	1117558	1115575	ENSMUSP00000039472	ENSMUSP00000031314	0	0	0	0	0.632	0	0	0.097	0.645
Abl1	Ptpn11	1123819	1121011	ENSMUSP00000075167	ENSMUSP00000058757	0	0	0	0.527	0	0.276	0.23	0.171	0.438
Creb1	Mapk8	1121235	1113028	ENSMUSP00000059973	ENSMUSP00000022504	0	0	0	0	0	0	0	0.56	0.56
Ttr	Kng1	1123743	1113400	ENSMUSP00000074783	ENSMUSP00000023589	0	0	0	0	0.403	0	0	0.244	0.518
Alb	Fos	1115575	1112749	ENSMUSP00000031314	ENSMUSP00000021674	0	0	0	0	0	0	0	0.73	0.73
Gc	Alb	1118827	1115575	ENSMUSP00000046636	ENSMUSP00000031314	0	0	0	0.79	0.706	0	0	0.156	0.712
Fn1	Il4	1120241	1110754	ENSMUSP00000054499	ENSMUSP00000000889	0	0	0	0	0	0	0	0.432	0.432
Atp5h	Ndufa8	1125744	1122094	ENSMUSP00000086072	ENSMUSP00000065352	0	0	0	0	0.603	0	0	0.232	0.674
Fgb	Akr1c6	1117558	1112730	ENSMUSP00000039472	ENSMUSP00000021630	0	0	0	0	0.518	0	0	0	0.518
Ndufv1	Psmc5	1118162	1112563	ENSMUSP00000042967	ENSMUSP00000021049	0	0	0	0	0.441	0	0	0	0.441
Tnf	Il4	1113768	1110754	ENSMUSP00000025263	ENSMUSP00000000889	0	0	0	0	0	0	0	0.83	0.829
Canx	Hspa4	1112451	1112449	ENSMUSP00000020637	ENSMUSP00000020630	0	0	0	0	0.228	0.181	0	0.222	0.441
Ttr	Fga	1123743	1115047	ENSMUSP00000074783	ENSMUSP00000029630	0	0	0	0	0.447	0	0.9	0.156	0.946
Sod1	Hspa4	1113432	1112449	ENSMUSP00000023707	ENSMUSP00000020630	0	0	0	0	0	0.559	0	0.196	0.622
Agt	Gc	1122284	1118827	ENSMUSP00000066488	ENSMUSP00000046636	0	0	0	0	0.324	0	0	0.184	0.411
S100a1	S100a4	1130457	1110773	ENSMUSP00000102964	ENSMUSP00000001046	0	0	0	0.907	0	0.666	0	0.64	0.685
Mdh1	Pck1	1129199	1114870	ENSMUSP00000099938	ENSMUSP00000029017	0	0	0	0	0.069	0	0.9	0.274	0.923
Pxn	Crk	1131754	1112006	ENSMUSP00000107691	ENSMUSP00000017920	0	0	0	0	0	0.559	0.8	0.958	0.995
Creb1	Fn1	1121235	1120241	ENSMUSP00000059973	ENSMUSP00000054499	0	0	0	0	0	0	0	0.43	0.43
Tnf	Angpt1	1113768	1113182	ENSMUSP00000025263	ENSMUSP00000022921	0	0	0	0	0	0	0	0.43	0.43
Bcl2	Fos	1124595	1112749	ENSMUSP00000079002	ENSMUSP00000021674	0	0	0	0	0	0	0	0.442	0.441
Agmat	Cps1	1117803	1114326	ENSMUSP00000040853	ENSMUSP00000027144	0	0	0	0	0.608	0	0	0	0.607
Gfap	Apoe	1121989	1111027	ENSMUSP00000064691	ENSMUSP00000003066	0	0	0	0	0.064	0	0	0.56	0.56
Tnf	Hspa4	1113768	1112449	ENSMUSP00000025263	ENSMUSP00000020630	0	0	0	0	0	0	0	0.496	0.496
Aldoc	Gapdh	1129040	1123444	ENSMUSP00000099536	ENSMUSP00000073289	0.112	0	0	0	0.104	0	0.9	0.187	0.921
Ptpn11	Ppp2r1a	1121011	1111471	ENSMUSP00000058757	ENSMUSP00000007708	0	0	0	0	0	0	0.9	0	0.899
Fn1	Fgb	1120241	1117558	ENSMUSP00000054499	ENSMUSP00000039472	0	0	0	0	0	0	0.54	0.134	0.575
Akap13	Cdc42	1133673	1120260	ENSMUSP00000117686	ENSMUSP00000054634	0	0	0	0	0.125	0	0.9	0.49	0.949
Bgn	Fn1	1133013	1120241	ENSMUSP00000112284	ENSMUSP00000054499	0	0	0	0	0.37	0	0	0.641	0.758
Eno1	Mdh2	1124736	1112159	ENSMUSP00000079727	ENSMUSP00000019323	0	0	0	0	0.368	0	0	0.25	0.494
Vim	S100a4	1114596	1110773	ENSMUSP00000028062	ENSMUSP00000001046	0	0	0	0	0.186	0	0	0.459	0.53
Hspa4	Hsp90b1	1112449	1112318	ENSMUSP00000020630	ENSMUSP00000020238	0	0	0	0	0.334	0.276	0	0.35	0.643
Nfkb1	Nos2	1115118	1112063	ENSMUSP00000029812	ENSMUSP00000018610	0	0	0	0	0	0	0	0.569	0.569
Hspd1	Tnf	1114319	1113768	ENSMUSP00000027123	ENSMUSP00000025263	0	0	0	0	0	0	0	0.565	0.565
Hspa1a	Hspe1	1125538	1123728	ENSMUSP00000084589	ENSMUSP00000074724	0.112	0	0	0	0.114	0	0	0.643	0.68
Setd2	Trp53	1133582	1130834	ENSMUSP00000116313	ENSMUSP00000104298	0	0	0	0	0	0.32	0	0.318	0.505
Fos	Egfr	1112749	1112354	ENSMUSP00000021674	ENSMUSP00000020329	0	0	0	0	0	0.281	0	0.667	0.744
Mdk	Agt	1131539	1122284	ENSMUSP00000106941	ENSMUSP00000066488	0	0	0	0	0	0	0	0.553	0.553
Akt1	Ppara	1133313	1121192	ENSMUSP00000113658	ENSMUSP00000059719	0	0	0	0	0	0	0	0.484	0.484
Fos	Pten	1112749	1111731	ENSMUSP00000021674	ENSMUSP00000013807	0	0	0	0	0	0.143	0.46	0.596	0.787
Ptpn11	Sdc2	1121011	1113166	ENSMUSP00000058757	ENSMUSP00000022871	0	0	0	0	0	0	0.46	0.066	0.462
Casp3	Bak1	1126463	1124337	ENSMUSP00000091238	ENSMUSP00000077757	0	0	0	0	0	0.096	0	0.439	0.458
Ass1	Nos3	1129186	1115426	ENSMUSP00000099904	ENSMUSP00000030834	0	0	0	0	0	0	0.9	0.199	0.914
Hspa4	Egfr	1112449	1112354	ENSMUSP00000020630	ENSMUSP00000020329	0	0	0	0	0	0.328	0	0.198	0.425
Hspa1a	Sod1	1125538	1113432	ENSMUSP00000084589	ENSMUSP00000023707	0	0	0	0	0	0.144	0	0.906	0.914
Dmgdh	Acsm1	1117594	1116934	ENSMUSP00000039663	ENSMUSP00000036140	0	0	0	0	0.536	0	0	0.264	0.635
Hspa1a	Hspd1	1125538	1114319	ENSMUSP00000084589	ENSMUSP00000027123	0.094	0	0.227	0	0.105	0.1	0	0.951	0.964
Mdk	Tnf	1131539	1113768	ENSMUSP00000106941	ENSMUSP00000025263	0	0	0	0	0	0	0	0.669	0.669
Apoa1	Kng1	1116550	1113400	ENSMUSP00000034588	ENSMUSP00000023589	0	0	0	0	0.777	0	0	0.203	0.81
Gapdh	Fos	1123444	1112749	ENSMUSP00000073289	ENSMUSP00000021674	0	0	0	0	0	0	0	0.644	0.643
Cct8	Hsp90aa1	1114230	1112760	ENSMUSP00000026704	ENSMUSP00000021698	0	0	0	0	0.329	0.143	0	0.242	0.504
Hspe1	Cct8	1123728	1114230	ENSMUSP00000074724	ENSMUSP00000026704	0.245	0	0	0	0.387	0.244	0	0.436	0.761
Akt1	Gpx1	1133313	1124992	ENSMUSP00000113658	ENSMUSP00000081010	0	0	0	0	0	0	0	0.493	0.492
Hspa1a	Egf	1125538	1115060	ENSMUSP00000084589	ENSMUSP00000029653	0	0	0	0	0	0	0	0.443	0.443
Apaf1	Pten	1112294	1111731	ENSMUSP00000020157	ENSMUSP00000013807	0	0	0	0	0.071	0	0	0.436	0.44
Pxn	Mapk8	1131754	1113028	ENSMUSP00000107691	ENSMUSP00000022504	0	0	0	0	0	0.281	0	0.852	0.887
Mdh1	Mdh2	1129199	1112159	ENSMUSP00000099938	ENSMUSP00000019323	0	0	0	0.622	0.323	0	0.8	0.498	0.88
Trp53	Agt	1130834	1122284	ENSMUSP00000104298	ENSMUSP00000066488	0	0	0	0	0	0.32	0	0.4	0.565
Bckdha	Ech1	1123049	1122225	ENSMUSP00000071292	ENSMUSP00000066092	0	0	0	0	0.548	0	0	0	0.548
Casp3	Nos3	1126463	1115426	ENSMUSP00000091238	ENSMUSP00000030834	0	0	0	0	0	0	0	0.566	0.565
Sars	Aars	1129101	1116494	ENSMUSP00000099685	ENSMUSP00000034441	0	0	0	0	0.615	0	0	0.277	0.703
Egf	Vim	1115060	1114596	ENSMUSP00000029653	ENSMUSP00000028062	0	0	0	0	0	0	0	0.709	0.709
Fn1	Pten	1120241	1111731	ENSMUSP00000054499	ENSMUSP00000013807	0	0	0	0	0	0	0	0.471	0.47
Ass1	Nos2	1129186	1112063	ENSMUSP00000099904	ENSMUSP00000018610	0	0	0	0	0	0	0.9	0.192	0.913
Bgn	Sdc2	1133013	1113166	ENSMUSP00000112284	ENSMUSP00000022871	0	0	0	0	0.216	0	0.9	0.397	0.946
Gapdh	Plg	1123444	1111770	ENSMUSP00000073289	ENSMUSP00000014578	0	0	0	0	0	0	0	0.59	0.59
Angpt1	Crk	1113182	1112006	ENSMUSP00000022921	ENSMUSP00000017920	0	0	0	0	0	0	0.46	0.118	0.492
Mdk	Actb	1131539	1115660	ENSMUSP00000106941	ENSMUSP00000031564	0	0	0	0	0	0.24	0	0.288	0.423
Bcl2	Casp9	1124595	1115397	ENSMUSP00000079002	ENSMUSP00000030747	0	0	0	0	0	0.096	0.8	0.296	0.855
Akt1	Nr4a1	1133313	1113463	ENSMUSP00000113658	ENSMUSP00000023779	0	0	0	0	0	0.281	0.942	0.408	0.972
Akt1	Hsp90aa1	1133313	1112760	ENSMUSP00000113658	ENSMUSP00000021698	0	0	0	0	0	0.651	0.9	0.871	0.994
Casp3	Egfr	1126463	1112354	ENSMUSP00000091238	ENSMUSP00000020329	0	0	0	0	0	0	0	0.663	0.663
Cdc42	Pten	1120260	1111731	ENSMUSP00000054634	ENSMUSP00000013807	0	0	0	0	0.137	0	0	0.56	0.594
Ganab	Canx	1127071	1112451	ENSMUSP00000093965	ENSMUSP00000020637	0	0	0	0	0.35	0.389	0.9	0.199	0.961
Raf1	Pebp1	1132000	1131728	ENSMUSP00000108571	ENSMUSP00000107604	0	0	0	0	0	0.384	0.398	0.152	0.642
Casp3	Bad	1126463	1113993	ENSMUSP00000091238	ENSMUSP00000025910	0	0	0	0	0	0	0.46	0.345	0.623
Casp3	Sod1	1126463	1113432	ENSMUSP00000091238	ENSMUSP00000023707	0	0	0	0	0	0	0	0.601	0.601
Raf1	Bad	1132000	1113993	ENSMUSP00000108571	ENSMUSP00000025910	0	0	0	0	0	0.281	0.8	0.097	0.852
Hspa1a	Gpx1	1125538	1124992	ENSMUSP00000084589	ENSMUSP00000081010	0	0	0	0	0	0	0	0.497	0.496
Bckdha	Ndufv1	1123049	1118162	ENSMUSP00000071292	ENSMUSP00000042967	0	0	0	0	0.485	0	0	0	0.485
Aldoc	Eno1	1129040	1124736	ENSMUSP00000099536	ENSMUSP00000079727	0	0	0	0	0.241	0	0	0.366	0.486
Casp3	Apaf1	1126463	1112294	ENSMUSP00000091238	ENSMUSP00000020157	0	0	0	0	0.126	0.535	0.942	0.982	0.999
Tpr	Fkbp4	1122283	1115925	ENSMUSP00000066479	ENSMUSP00000032508	0	0	0	0	0	0	0	0.561	0.561
Akt1	Fos	1133313	1112749	ENSMUSP00000113658	ENSMUSP00000021674	0	0	0	0	0	0	0	0.803	0.803
Pxn	Pten	1131754	1111731	ENSMUSP00000107691	ENSMUSP00000013807	0	0	0	0	0	0.281	0	0.439	0.569
Cps1	Gnmt	1114326	1110996	ENSMUSP00000027144	ENSMUSP00000002846	0	0	0	0	0.606	0	0	0.091	0.617
Gfap	Pten	1121989	1111731	ENSMUSP00000064691	ENSMUSP00000013807	0	0	0	0	0	0	0	0.431	0.43
Apoa1	Akr1c6	1116550	1112730	ENSMUSP00000034588	ENSMUSP00000021630	0	0	0	0	0.738	0	0	0	0.738
Akr1c6	Plg	1112730	1111770	ENSMUSP00000021630	ENSMUSP00000014578	0	0	0	0	0.578	0	0	0	0.577
Trp53	Htt	1130834	1124586	ENSMUSP00000104298	ENSMUSP00000078945	0	0	0	0	0	0.427	0	0.103	0.452
Ppara	Nr4a1	1121192	1113463	ENSMUSP00000059719	ENSMUSP00000023779	0	0	0	0.731	0	0.092	0.9	0.117	0.904
Bad	Prkaca	1113993	1111271	ENSMUSP00000025910	ENSMUSP00000005606	0	0	0	0	0	0.424	0.8	0	0.877
Casp3	Nos2	1126463	1112063	ENSMUSP00000091238	ENSMUSP00000018610	0	0	0	0	0	0	0	0.432	0.432
Akt1	Apaf1	1133313	1112294	ENSMUSP00000113658	ENSMUSP00000020157	0	0	0	0	0	0	0	0.918	0.918
Pxn	Agt	1131754	1122284	ENSMUSP00000107691	ENSMUSP00000066488	0	0	0	0	0	0	0	0.871	0.871
Alb	Apcs	1115575	1114521	ENSMUSP00000031314	ENSMUSP00000027824	0	0	0	0	0.22	0	0	0.314	0.428
Apoa1	Arg1	1116550	1112295	ENSMUSP00000034588	ENSMUSP00000020161	0	0	0	0	0.443	0	0	0.063	0.443
Akt1	Cd28	1133313	1114332	ENSMUSP00000113658	ENSMUSP00000027165	0	0	0	0	0	0	0.9	0.066	0.9
App	Fn1	1123562	1120241	ENSMUSP00000073883	ENSMUSP00000054499	0	0	0	0	0	0	0.9	0.312	0.926
Eif5a	Hspd1	1122616	1114319	ENSMUSP00000068651	ENSMUSP00000027123	0.107	0	0	0	0.353	0	0	0.134	0.43
Gc	Apcs	1118827	1114521	ENSMUSP00000046636	ENSMUSP00000027824	0	0	0	0	0.328	0	0	0.243	0.457
Apoa1	Hpx	1116550	1116108	ENSMUSP00000034588	ENSMUSP00000033185	0	0	0	0	0.875	0	0	0.356	0.914
Cps1	Arg1	1114326	1112295	ENSMUSP00000027144	ENSMUSP00000020161	0	0	0	0	0.504	0	0	0.31	0.634
Gpx1	Prdx6	1124992	1123113	ENSMUSP00000081010	ENSMUSP00000071636	0	0	0	0	0	0.144	0	0.56	0.598
Raf1	Cdc42	1132000	1120260	ENSMUSP00000108571	ENSMUSP00000054634	0	0	0	0	0	0.217	0	0.342	0.45
Hal	Cps1	1134070	1114326	ENSMUSP00000123336	ENSMUSP00000027144	0	0	0	0	0.183	0	0.9	0	0.912
Trp53	Vim	1130834	1114596	ENSMUSP00000104298	ENSMUSP00000028062	0	0	0	0	0	0	0	0.455	0.455
Akt1	Angpt1	1133313	1113182	ENSMUSP00000113658	ENSMUSP00000022921	0	0	0	0	0	0	0	0.923	0.923
Fbp1	Hpx	1126354	1116108	ENSMUSP00000090564	ENSMUSP00000033185	0	0	0	0	0.531	0	0	0.063	0.53
App	Apcs	1123562	1114521	ENSMUSP00000073883	ENSMUSP00000027824	0	0	0	0	0	0	0.9	0.42	0.938
Dmgdh	Haao	1117594	1110732	ENSMUSP00000039663	ENSMUSP00000000687	0	0	0	0	0.396	0	0	0.298	0.547
Kng1	Arg1	1113400	1112295	ENSMUSP00000023589	ENSMUSP00000020161	0	0	0	0	0.513	0	0	0.076	0.519
Fga	Gnmt	1115047	1110996	ENSMUSP00000029630	ENSMUSP00000002846	0	0	0	0	0.451	0	0	0.107	0.476
Hspa1a	Fkbp4	1125538	1115925	ENSMUSP00000084589	ENSMUSP00000032508	0	0	0	0	0	0	0	0.916	0.916
Gapdh	Apoe	1123444	1111027	ENSMUSP00000073289	ENSMUSP00000003066	0	0	0	0	0	0	0	0.56	0.56
Casp3	Alb	1126463	1115575	ENSMUSP00000091238	ENSMUSP00000031314	0	0	0	0	0	0	0	0.772	0.772
Fbp1	Kng1	1126354	1113400	ENSMUSP00000090564	ENSMUSP00000023589	0	0	0	0	0.647	0	0	0	0.647
Akr1c6	Gnmt	1112730	1110996	ENSMUSP00000021630	ENSMUSP00000002846	0	0	0	0	0.751	0	0	0	0.75
Dmgdh	Gnmt	1117594	1110996	ENSMUSP00000039663	ENSMUSP00000002846	0	0	0	0	0.688	0	0.9	0.399	0.978
Csnk2a2	Fos	1120499	1112749	ENSMUSP00000055919	ENSMUSP00000021674	0	0	0	0	0	0.277	0	0.292	0.454
Agtr1a	Agt	1122992	1122284	ENSMUSP00000070958	ENSMUSP00000066488	0	0	0	0	0	0.276	0	0.801	0.846
Gapdh	Vim	1123444	1114596	ENSMUSP00000073289	ENSMUSP00000028062	0	0	0	0	0	0	0	0.595	0.595
Gapdh	Egf	1123444	1115060	ENSMUSP00000073289	ENSMUSP00000029653	0	0	0	0	0	0	0	0.595	0.595
Fn1	Apcs	1120241	1114521	ENSMUSP00000054499	ENSMUSP00000027824	0	0	0	0	0	0.281	0	0.425	0.559
Csnk2a2	Pten	1120499	1111731	ENSMUSP00000055919	ENSMUSP00000013807	0	0	0	0	0	0.281	0	0.869	0.9
Hspa5	Hsp90aa1	1114641	1112760	ENSMUSP00000028222	ENSMUSP00000021698	0	0	0	0	0.502	0	0	0.266	0.609
Cdc42	Abca1	1120260	1115181	ENSMUSP00000054634	ENSMUSP00000030010	0	0	0	0	0	0.281	0	0.412	0.549
Agt	Ppara	1122284	1121192	ENSMUSP00000066488	ENSMUSP00000059719	0	0	0	0	0.133	0	0.9	0.524	0.953
Cdc42	Crk	1120260	1112006	ENSMUSP00000054634	ENSMUSP00000017920	0	0	0	0	0	0	0.224	0.704	0.755
Nos3	Il4	1115426	1110754	ENSMUSP00000030834	ENSMUSP00000000889	0	0	0	0	0	0	0	0.403	0.404
Pld2	Actb	1130804	1115660	ENSMUSP00000104197	ENSMUSP00000031564	0	0	0	0	0	0.276	0	0.332	0.484
Agt	Tnf	1122284	1113768	ENSMUSP00000066488	ENSMUSP00000025263	0	0	0	0	0	0	0	0.908	0.908
S100b	Mapt	1119085	1112055	ENSMUSP00000047968	ENSMUSP00000018555	0	0	0	0	0.141	0.49	0	0.2	0.601
Gfap	Sod1	1121989	1113432	ENSMUSP00000064691	ENSMUSP00000023707	0	0	0	0	0	0	0	0.56	0.56
Apob	Plg	1116874	1111770	ENSMUSP00000035761	ENSMUSP00000014578	0	0	0	0	0.338	0	0.935	0.688	0.984
Pxn	Egfr	1131754	1112354	ENSMUSP00000107691	ENSMUSP00000020329	0	0	0	0	0	0.182	0.9	0.561	0.959
Akt1	Trp53	1133313	1130834	ENSMUSP00000113658	ENSMUSP00000104298	0	0	0	0	0	0	0	0.943	0.943
Atf2	Mapk8	1120959	1113028	ENSMUSP00000058521	ENSMUSP00000022504	0	0	0	0	0.13	0.658	0	0.652	0.882
Tnf	Apoe	1113768	1111027	ENSMUSP00000025263	ENSMUSP00000003066	0	0	0	0	0	0	0	0.703	0.702
Hnrnpl	Ptbp1	1127739	1126875	ENSMUSP00000096222	ENSMUSP00000093109	0	0	0	0.758	0.106	0.427	0.938	0.379	0.967
Bcl2	Creb1	1124595	1121235	ENSMUSP00000079002	ENSMUSP00000059973	0	0	0	0	0	0	0.46	0.884	0.933
Agmat	Kng1	1117803	1113400	ENSMUSP00000040853	ENSMUSP00000023589	0	0	0	0	0.462	0	0	0	0.462
Dmgdh	Pbld	1117594	1112329	ENSMUSP00000039663	ENSMUSP00000020266	0	0	0	0	0.344	0	0	0.165	0.416
Trp53	Egfr	1130834	1112354	ENSMUSP00000104298	ENSMUSP00000020329	0	0	0	0	0	0	0.46	0.764	0.864
Trp53	Hspa1a	1130834	1125538	ENSMUSP00000104298	ENSMUSP00000084589	0	0	0	0	0	0.276	0	0.906	0.927
App	Apoe	1123562	1111027	ENSMUSP00000073883	ENSMUSP00000003066	0	0	0	0	0	0.566	0	0.771	0.894
Htt	Tpr	1124586	1122283	ENSMUSP00000078945	ENSMUSP00000066479	0	0	0	0	0	0.666	0	0.104	0.68
Abl1	Hsp90aa1	1123819	1112760	ENSMUSP00000075167	ENSMUSP00000021698	0	0	0	0	0	0.49	0	0.082	0.501
Casp3	Mapk8	1126463	1113028	ENSMUSP00000091238	ENSMUSP00000022504	0	0	0	0	0	0	0	0.601	0.601
Pxn	Alb	1131754	1115575	ENSMUSP00000107691	ENSMUSP00000031314	0	0	0	0	0	0	0	0.608	0.607
Mapk8	Crk	1113028	1112006	ENSMUSP00000022504	ENSMUSP00000017920	0	0	0	0	0	0.427	0	0.289	0.565
Tnf	Nos2	1113768	1112063	ENSMUSP00000025263	ENSMUSP00000018610	0	0	0	0	0.105	0	0	0.936	0.939
Pzp	Akr1c6	1115926	1112730	ENSMUSP00000032510	ENSMUSP00000021630	0	0	0	0	0.461	0	0	0.074	0.467
Hpx	Akr1c6	1116108	1112730	ENSMUSP00000033185	ENSMUSP00000021630	0	0	0	0	0.801	0	0	0	0.8
Mdk	Egf	1131539	1115060	ENSMUSP00000106941	ENSMUSP00000029653	0	0	0	0	0	0	0	0.77	0.77
S100a1	S100b	1130457	1119085	ENSMUSP00000102964	ENSMUSP00000047968	0	0	0	0.923	0.064	0.625	0	0.77	0.647
Tnf	Arg1	1113768	1112295	ENSMUSP00000025263	ENSMUSP00000020161	0	0	0	0	0	0	0	0.426	0.425
Akt1	Il4	1133313	1110754	ENSMUSP00000113658	ENSMUSP00000000889	0	0	0	0	0	0	0	0.458	0.457
Bcl2	Cycs	1124595	1124172	ENSMUSP00000079002	ENSMUSP00000076944	0	0	0	0	0	0.196	0	0.322	0.419
Pzp	Alb	1115926	1115575	ENSMUSP00000032510	ENSMUSP00000031314	0	0	0	0	0.424	0	0	0.322	0.583
Plg	Apoe	1111770	1111027	ENSMUSP00000014578	ENSMUSP00000003066	0	0	0	0	0	0	0	0.591	0.591
Alb	Akr1c6	1115575	1112730	ENSMUSP00000031314	ENSMUSP00000021630	0	0	0	0	0.702	0	0	0	0.702
Hspd1	Hsp90b1	1114319	1112318	ENSMUSP00000027123	ENSMUSP00000020238	0	0	0	0	0.264	0.192	0	0.371	0.574
Nme1	Itpa	1133615	1129018	ENSMUSP00000117022	ENSMUSP00000099482	0	0	0	0	0.117	0.276	0.9	0	0.927
Pzp	Plg	1115926	1111770	ENSMUSP00000032510	ENSMUSP00000014578	0	0	0	0	0.482	0	0	0.52	0.734
Apoa1	Apoe	1116550	1111027	ENSMUSP00000034588	ENSMUSP00000003066	0	0	0	0.731	0.128	0	0.942	0.9	0.959
Trp53	Gpx1	1130834	1124992	ENSMUSP00000104298	ENSMUSP00000081010	0	0	0	0	0	0.085	0.46	0.389	0.656
Bcl2	Alb	1124595	1115575	ENSMUSP00000079002	ENSMUSP00000031314	0	0	0	0	0	0	0	0.496	0.496
Fgb	Kng1	1117558	1113400	ENSMUSP00000039472	ENSMUSP00000023589	0	0	0	0	0.514	0	0	0.199	0.584
Pdia4	Canx	1124084	1112451	ENSMUSP00000076521	ENSMUSP00000020637	0	0	0	0	0.343	0.176	0	0.288	0.561
Alb	Nos2	1115575	1112063	ENSMUSP00000031314	ENSMUSP00000018610	0	0	0	0	0	0	0	0.613	0.613
Fbp1	Gc	1126354	1118827	ENSMUSP00000090564	ENSMUSP00000046636	0	0	0	0	0.581	0	0	0	0.581
Hspa1a	Fos	1125538	1112749	ENSMUSP00000084589	ENSMUSP00000021674	0	0	0	0	0	0	0	0.643	0.643
Hsp90aa1	Egfr	1112760	1112354	ENSMUSP00000021698	ENSMUSP00000020329	0	0	0	0	0	0.42	0.9	0.471	0.965
Eif5a	Tpr	1122616	1122283	ENSMUSP00000068651	ENSMUSP00000066479	0	0	0	0	0	0	0.72	0	0.72
Vim	Egfr	1114596	1112354	ENSMUSP00000028062	ENSMUSP00000020329	0	0	0	0	0	0	0	0.679	0.679
Pdia4	Hsp90b1	1124084	1112318	ENSMUSP00000076521	ENSMUSP00000020238	0	0	0	0	0.435	0.277	0	0.427	0.733
Gc	Hpx	1118827	1116108	ENSMUSP00000046636	ENSMUSP00000033185	0	0	0	0	0.802	0	0	0.472	0.888
Agt	Lmna	1122284	1115081	ENSMUSP00000066488	ENSMUSP00000029699	0	0	0	0	0	0	0	0.434	0.434
Psmc5	Psmd11	1112563	1111978	ENSMUSP00000021049	ENSMUSP00000017572	0	0	0	0	0.239	0.8	0.942	0.265	0.992
Akt1	Hspa4	1133313	1112449	ENSMUSP00000113658	ENSMUSP00000020630	0	0	0	0	0	0.281	0	0.501	0.617
Nos3	Arg1	1115426	1112295	ENSMUSP00000030834	ENSMUSP00000020161	0	0	0	0	0	0.139	0.9	0.359	0.937
Gc	Rbp4	1118827	1114005	ENSMUSP00000046636	ENSMUSP00000025951	0	0	0	0	0.32	0	0	0.363	0.537
Akt1	Pxn	1133313	1131754	ENSMUSP00000113658	ENSMUSP00000107691	0	0	0	0	0	0	0	0.771	0.77
Pxn	Fos	1131754	1112749	ENSMUSP00000107691	ENSMUSP00000021674	0	0	0	0	0	0	0	0.457	0.457
Apcs	Apoe	1114521	1111027	ENSMUSP00000027824	ENSMUSP00000003066	0	0	0	0	0	0	0	0.44	0.44
Apoa1	Fga	1116550	1115047	ENSMUSP00000034588	ENSMUSP00000029630	0	0	0	0	0.856	0.144	0.9	0.138	0.987
Fn1	Egf	1120241	1115060	ENSMUSP00000054499	ENSMUSP00000029653	0	0	0	0	0	0	0.9	0.942	0.993
Hspa5	Hsp90b1	1114641	1112318	ENSMUSP00000028222	ENSMUSP00000020238	0	0	0	0	0.831	0.666	0	0.601	0.974
Egf	Crk	1115060	1112006	ENSMUSP00000029653	ENSMUSP00000017920	0	0	0	0	0	0	0	0.459	0.458
Fn1	Plg	1120241	1111770	ENSMUSP00000054499	ENSMUSP00000014578	0	0	0	0	0.07	0.276	0.9	0.779	0.981
Akt1	Creb1	1133313	1121235	ENSMUSP00000113658	ENSMUSP00000059973	0	0	0	0	0	0.281	0.942	0.951	0.997
Il1rn	Tnf	1114686	1113768	ENSMUSP00000028358	ENSMUSP00000025263	0	0	0	0	0.217	0	0	0.772	0.809
Fn1	Nos2	1120241	1112063	ENSMUSP00000054499	ENSMUSP00000018610	0	0	0	0	0	0	0	0.412	0.412
Casp3	Tnf	1126463	1113768	ENSMUSP00000091238	ENSMUSP00000025263	0	0	0	0	0	0.337	0	0.78	0.844
Mdk	Il4	1131539	1110754	ENSMUSP00000106941	ENSMUSP00000000889	0	0	0	0	0	0	0	0.865	0.865
Agt	Apob	1122284	1116874	ENSMUSP00000066488	ENSMUSP00000035761	0	0	0	0	0.21	0	0	0.376	0.474
Acsm1	Gnmt	1116934	1110996	ENSMUSP00000036140	ENSMUSP00000002846	0	0	0	0	0.447	0	0	0	0.446
Ppara	Abca1	1121192	1115181	ENSMUSP00000059719	ENSMUSP00000030010	0	0	0	0	0	0	0.9	0.906	0.989
Ttr	Hpx	1123743	1116108	ENSMUSP00000074783	ENSMUSP00000033185	0	0	0	0	0.27	0	0	0.442	0.565
Nos3	Sod1	1115426	1113432	ENSMUSP00000030834	ENSMUSP00000023707	0	0	0	0	0	0	0	0.61	0.609
Acsm1	Fga	1116934	1115047	ENSMUSP00000036140	ENSMUSP00000029630	0	0	0	0	0.555	0	0	0	0.555
Hspa4	Mapt	1112449	1112055	ENSMUSP00000020630	ENSMUSP00000018555	0	0	0	0	0	0.276	0	0.334	0.486
Arg1	Gnmt	1112295	1110996	ENSMUSP00000020161	ENSMUSP00000002846	0	0	0	0	0.473	0	0	0.266	0.587
Trp53	Hspa4	1130834	1112449	ENSMUSP00000104298	ENSMUSP00000020630	0	0	0	0	0	0.559	0	0.465	0.748
Hyou1	Hspa5	1122605	1114641	ENSMUSP00000068594	ENSMUSP00000028222	0	0	0.525	0.797	0.631	0.535	0.8	0.588	0.968
Sars	Cps1	1129101	1114326	ENSMUSP00000099685	ENSMUSP00000027144	0.108	0	0	0	0	0.385	0	0.142	0.465
Creb1	Atf2	1121235	1120959	ENSMUSP00000059973	ENSMUSP00000058521	0	0	0	0	0.126	0	0	0.771	0.786
Agt	Sod1	1122284	1113432	ENSMUSP00000066488	ENSMUSP00000023707	0	0	0	0	0	0	0	0.439	0.439
Nos3	Pten	1115426	1111731	ENSMUSP00000030834	ENSMUSP00000013807	0	0	0	0	0	0	0	0.441	0.441
Raf1	Nos3	1132000	1115426	ENSMUSP00000108571	ENSMUSP00000030834	0	0	0	0	0	0	0	0.805	0.805
Fos	Il4	1112749	1110754	ENSMUSP00000021674	ENSMUSP00000000889	0	0	0	0	0	0	0.46	0.884	0.933
Akt1	Aars	1133313	1116494	ENSMUSP00000113658	ENSMUSP00000034441	0	0	0	0	0	0	0	0.42	0.419
Ttr	Alb	1123743	1115575	ENSMUSP00000074783	ENSMUSP00000031314	0	0	0	0	0.304	0.144	0	0.39	0.586
Alb	Egfr	1115575	1112354	ENSMUSP00000031314	ENSMUSP00000020329	0	0	0	0	0	0	0	0.731	0.73
App	Mapt	1123562	1112055	ENSMUSP00000073883	ENSMUSP00000018555	0	0	0	0	0.425	0.276	0	0.707	0.861
Fgb	Plg	1117558	1111770	ENSMUSP00000039472	ENSMUSP00000014578	0	0	0	0	0.671	0.22	0	0.156	0.753
Atf2	Csnk2a2	1120959	1120499	ENSMUSP00000058521	ENSMUSP00000055919	0	0	0	0	0	0.277	0	0.224	0.401
Fbp1	Apoa1	1126354	1116550	ENSMUSP00000090564	ENSMUSP00000034588	0	0	0	0	0.438	0	0	0.156	0.493
Nos3	Tnf	1115426	1113768	ENSMUSP00000030834	ENSMUSP00000025263	0	0	0	0	0.064	0	0	0.936	0.936
Fn1	Fos	1120241	1112749	ENSMUSP00000054499	ENSMUSP00000021674	0	0	0	0	0	0	0	0.562	0.562
Mdk	Egfr	1131539	1112354	ENSMUSP00000106941	ENSMUSP00000020329	0	0	0	0	0	0	0	0.775	0.774
Alb	Rbp4	1115575	1114005	ENSMUSP00000031314	ENSMUSP00000025951	0	0	0	0	0.513	0.281	0	0.222	0.69
Fn1	Lmna	1120241	1115081	ENSMUSP00000054499	ENSMUSP00000029699	0	0	0	0	0.132	0	0	0.399	0.443
Hspd1	Apaf1	1114319	1112294	ENSMUSP00000027123	ENSMUSP00000020157	0	0	0	0	0	0	0	0.418	0.418
Pxn	Casp3	1131754	1126463	ENSMUSP00000107691	ENSMUSP00000091238	0	0	0	0	0	0.281	0	0.433	0.565
Vim	Pten	1114596	1111731	ENSMUSP00000028062	ENSMUSP00000013807	0	0	0	0	0	0	0	0.42	0.419
Ptpn11	Angpt1	1121011	1113182	ENSMUSP00000058757	ENSMUSP00000022921	0	0	0	0	0	0	0.942	0.065	0.942
Atf2	Pten	1120959	1111731	ENSMUSP00000058521	ENSMUSP00000013807	0	0	0	0	0.334	0	0	0.19	0.424
Akt1	Nos3	1133313	1115426	ENSMUSP00000113658	ENSMUSP00000030834	0	0	0	0	0	0.281	0.9	0.963	0.997
Hpx	Rbp4	1116108	1114005	ENSMUSP00000033185	ENSMUSP00000025951	0	0	0	0	0.412	0	0	0.119	0.447
Hspe1	Hspd1	1123728	1114319	ENSMUSP00000074724	ENSMUSP00000027123	0.245	0	0.329	0	0.563	0.424	0	0.8	0.967
Calcr	Apob	1123801	1116874	ENSMUSP00000075070	ENSMUSP00000035761	0	0	0	0	0.072	0.494	0	0	0.499
Trp53	Abl1	1130834	1123819	ENSMUSP00000104298	ENSMUSP00000075167	0	0	0	0	0	0.494	0	0.26	0.6
Alb	Hspd1	1115575	1114319	ENSMUSP00000031314	ENSMUSP00000027123	0	0	0	0	0	0	0	0.426	0.425
Trp53	S100a4	1130834	1110773	ENSMUSP00000104298	ENSMUSP00000001046	0	0	0	0	0	0.63	0	0.864	0.946
Pck1	Nit2	1114870	1113342	ENSMUSP00000029017	ENSMUSP00000023432	0	0	0	0	0	0	0.8	0	0.8
Fn1	Tnf	1120241	1113768	ENSMUSP00000054499	ENSMUSP00000025263	0	0	0	0	0	0	0	0.783	0.783
Lmna	Tnf	1115081	1113768	ENSMUSP00000029699	ENSMUSP00000025263	0	0	0	0	0	0.337	0	0.431	0.597
Sars	Gars	1129101	1111080	ENSMUSP00000099685	ENSMUSP00000003572	0	0	0	0	0.519	0	0	0.272	0.626
Mdk	Casp3	1131539	1126463	ENSMUSP00000106941	ENSMUSP00000091238	0	0	0	0	0	0	0	0.707	0.706
Akt1	Fn1	1133313	1120241	ENSMUSP00000113658	ENSMUSP00000054499	0	0	0	0	0	0	0	0.831	0.831
Gfap	Mapt	1121989	1112055	ENSMUSP00000064691	ENSMUSP00000018555	0	0	0	0	0	0	0	0.459	0.458
Rbp4	Apoe	1114005	1111027	ENSMUSP00000025951	ENSMUSP00000003066	0	0	0	0	0.427	0	0	0.289	0.565
Atp5h	Ndufs1	1125744	1114315	ENSMUSP00000086072	ENSMUSP00000027111	0	0	0	0	0.338	0	0	0.265	0.481
Gapdh	Gfap	1123444	1121989	ENSMUSP00000073289	ENSMUSP00000064691	0	0	0	0	0	0	0	0.607	0.607
Gapdh	Agt	1123444	1122284	ENSMUSP00000073289	ENSMUSP00000066488	0	0	0	0	0	0	0	0.603	0.603
Casp3	Agt	1126463	1122284	ENSMUSP00000091238	ENSMUSP00000066488	0	0	0	0	0	0	0	0.871	0.871
Mdk	Cdc42	1131539	1120260	ENSMUSP00000106941	ENSMUSP00000054634	0	0	0	0	0	0	0	0.642	0.641
Fgg	Hpx	1117093	1116108	ENSMUSP00000037018	ENSMUSP00000033185	0	0	0	0	0.593	0	0	0.149	0.631
Mdk	Alb	1131539	1115575	ENSMUSP00000106941	ENSMUSP00000031314	0	0	0	0	0	0	0	0.708	0.708
Ppara	Tnf	1121192	1113768	ENSMUSP00000059719	ENSMUSP00000025263	0	0	0	0	0	0	0	0.556	0.556
Hpx	Gnmt	1116108	1110996	ENSMUSP00000033185	ENSMUSP00000002846	0	0	0	0	0.622	0	0	0	0.621
Eps15	Snap91	1129140	1123593	ENSMUSP00000099790	ENSMUSP00000074066	0	0	0	0	0	0.318	0.54	0.815	0.934
Agt	Kng1	1122284	1113400	ENSMUSP00000066488	ENSMUSP00000023589	0	0	0	0	0.324	0.276	0.9	0.246	0.955
Gc	Fgg	1118827	1117093	ENSMUSP00000046636	ENSMUSP00000037018	0	0	0	0	0.525	0	0	0.266	0.627
Itpa	Aprt	1129018	1111405	ENSMUSP00000099482	ENSMUSP00000006764	0	0	0	0	0.109	0	0.9	0.101	0.908
Il1rn	Apoe	1114686	1111027	ENSMUSP00000028358	ENSMUSP00000003066	0	0	0	0	0	0	0	0.43	0.43
Arg1	Il4	1112295	1110754	ENSMUSP00000020161	ENSMUSP00000000889	0	0	0	0	0	0	0	0.884	0.884
Hpx	Apcs	1116108	1114521	ENSMUSP00000033185	ENSMUSP00000027824	0	0	0	0	0.63	0	0	0.311	0.727
Mapt	Ppp2r1a	1112055	1111471	ENSMUSP00000018555	ENSMUSP00000007708	0	0	0	0	0	0.276	0	0.259	0.428
Nit2	Mdh2	1113342	1112159	ENSMUSP00000023432	ENSMUSP00000019323	0	0	0	0	0.072	0	0.8	0.065	0.802
Akt1	Pld2	1133313	1130804	ENSMUSP00000113658	ENSMUSP00000104197	0	0	0	0	0	0	0	0.871	0.871
Fga	Apcs	1115047	1114521	ENSMUSP00000029630	ENSMUSP00000027824	0	0	0	0	0.57	0	0.9	0.157	0.958
