# Supplementary material for: Proteome mapping of epidermal growth factor induced hepatocellular carcinomas identifies novel cell metabolism targets and mitogen activated protein kinase signalling events
Source: BMC Genomics. 2015 Feb 25;16(1):124. doi: 10.1186/s12864-015-1312-z (PMC4357185; doi:10.1186/s12864-015-1312-z)
Supplement: Additional file 15: Table S13. — Biological pathways and their cluster for fused network proteins. REACTOME, KEGG and WikiPathways database information was used as input data file for Cytoscape 3.0.2. The table shows grouping of significant pathway terms (p ≤ 0.01) and is based on a kappa score of 0.4, initial group size of 2 and sharing group percentage of 50. [file 12864_2015_1312_MOESM15_ESM.xls]

## Sheet: Sheet1
Table S13. Biological pathways and their cluster for fused network proteins. REACTOME, KEGG and WikiPathways database information was used as input data file for Cytoscape 3.0.2. The table shows grouping of significant pathway terms (p ≤ 0.01) and is based on a kappa score of 0.4, initial group size of 2 and sharing group percentage of 50.
S.No.	GOID	Ontology Source	GOTerm	GOGroups	No. of Proteins	% Associated Proteins	Term PValue	Term PValue Corrected with Bonferroni step down	Group PValue	Group PValue Corrected with Bonferroni step down	Associated Proteins Found	All Associated Genes or Proteins
1	REACTOME:5417072	REACTOME_21.03.2014	Platelet activation, signaling and aggregation	Group0	16	8	3.53094e-09	7.94462e-07	Group0=1.797621534155875E-10	Group0=7.1904861366235E-10	Akt1, Alb(E)(To), Aldoa(To), Apoa1(To)(UR), App, Crk(To), Egf, Fga(To), Fgb(E)(UR), Fgg(To), Fn1, Hspa5, Kng1(E), Plg(To), Raf1, Sod1(UR)	100044675, 100045767, 100045883, 100046120, 100046740, 100047211, 100047666, 100048021, 100048143, 100048397, 100048522, 100048807, 545845, 631743, 636242, 640441, A2m, Actn1, Actn4, Adra2a, Adra2b, Adra2c, Akt1, Alb, Aldoa, Apbb1ip, Apoa1, App, Arrb1, Arrb2, Bcar1, Brpf3, Calm1, Calm2, Calm3, Calu, Cap1, Cd36, Cd63, Cd9, Cfd, Cfl1, Clu, Crk, Csk, Dagla, Daglb, Dgka, Dgkb, Dgke, Dgkg, Dgkq, Dgkz,…
2	REACTOME:5417073	REACTOME_21.03.2014	Hemostasis	Group0	26	5.42797	1.79762e-10	4.24239e-08	Group0=1.797621534155875E-10	Group0=7.1904861366235E-10	Abl1, Akt1, Alb(E)(To), Aldoa(To), Angpt1, Apoa1(To)(UR), Apob, App, Capza1(To), Cdc42, Crk(To), Egf, Fga(To), Fgb(E)(UR), Fgg(To), Fn1, Hspa5, Kng1(E), Nos2, Nos3, Plg(To), Prkaca, Ptpn11, Raf1, Sod1(UR), Trp53	100042970, 100044006, 100044141, 100044212, 100044216, 100044263, 100044525, 100044675, 100044746, 100044767, 100045432, 100045490, 100045767, 100045883, 100046039, 100046120, 100046499, 100046704, 100046740, 100046934, 100047211, 100047223, 100047521, 100047609, 100047651, 100047666, 100047863, 100047868, 100048021, 100048143, 100048397, 100048437, 100048522, 100048807, 100048834, 545845, 631653…
3	REACTOME:5417074	REACTOME_21.03.2014	Response to elevated platelet cytosolic Ca2+	Group0	13	13.8298	1.29694e-10	3.07375e-08	Group0=1.797621534155875E-10	Group0=7.1904861366235E-10	Alb(E)(To), Aldoa(To), Apoa1(To)(UR), App, Egf, Fga(To), Fgb(E)(UR), Fgg(To), Fn1, Hspa5, Kng1(E), Plg(To), Sod1(UR)	100044675, 100046120, 100046740, 100047211, 100048143, 100048522, 545845, 640441, A2m, Actn1, Actn4, Alb, Aldoa, Apoa1, App, Brpf3, Calm1, Calm2, Calm3, Calu, Cap1, Cd36, Cd63, Cd9, Cfd, Cfl1, Clu, Egf, F13a1, F5, F8, Fga, Fgb, Fgg, Figf, Flna, Fn1, Gas6, Gm8566, Habp4, Hgf, Hrg, Hspa5, Igf1, Igf2, Itga2b, Itgb3, Kng1, Kng2, Lamp2, Lefty1, Lefty2, Pdgfa, Pdgfb, Pf4, Pfn1, Plek, Plg, Ppbp, Prkca, …
4	REACTOME:5417506	REACTOME_21.03.2014	Platelet degranulation	Group0	13	14.6067	6.38347e-11	1.52565e-08	Group0=1.797621534155875E-10	Group0=7.1904861366235E-10	Alb(E)(To), Aldoa(To), Apoa1(To)(UR), App, Egf, Fga(To), Fgb(E)(UR), Fgg(To), Fn1, Hspa5, Kng1(E), Plg(To), Sod1(UR)	100044675, 100046120, 100046740, 100047211, 100048143, 100048522, 545845, 640441, A2m, Actn1, Actn4, Alb, Aldoa, Apoa1, App, Brpf3, Calm1, Calm2, Calm3, Calu, Cap1, Cd36, Cd63, Cd9, Cfd, Cfl1, Clu, Egf, F13a1, F5, F8, Fga, Fgb, Fgg, Figf, Flna, Fn1, Gas6, Gm8566, Habp4, Hgf, Hrg, Hspa5, Igf1, Igf2, Itga2b, Itgb3, Kng1, Kng2, Lamp2, Lefty1, Lefty2, Pdgfa, Pdgfb, Pf4, Pfn1, Plek, Plg, Ppbp, Pros1, …
5	REACTOME:5417516	REACTOME_21.03.2014	Integrin alphaIIb beta3 signaling	Group0	6	19.3548	1.93755e-06	0.000344883	Group0=1.797621534155875E-10	Group0=7.1904861366235E-10	Akt1, Crk(To), Fga(To), Fgb(E)(UR), Fgg(To), Fn1	100047666, 100048397, Akt1, Apbb1ip, Bcar1, Crk, Csk, Fga, Fgb, Fgg, Fn1, Gm5500, Gm9392, Grb2, Itga2b, Itgb3, Pdpk1, Ptk2, Ptpn1, Rap1a, Rap1b, Rapgef3, Rapgef4, Rasgrp1, Rasgrp2, Shc1, Sos1, Src, Syk, Tln1, Vwf
6	REACTOME:5417517	REACTOME_21.03.2014	Platelet Aggregation (Plug Formation)	Group0	6	13.9535	1.41853e-05	0.00224127	Group0=1.797621534155875E-10	Group0=7.1904861366235E-10	Akt1, Crk(To), Fga(To), Fgb(E)(UR), Fgg(To), Fn1	100045767, 100047666, 100048397, 100048807, Adra2a, Adra2b, Adra2c, Akt1, Apbb1ip, Bcar1, Crk, Csk, F2, Fga, Fgb, Fgg, Fn1, Gm5500, Gm9392, Gp1ba, Gp1bb, Gp5, Gp9, Grb2, Itga2b, Itgb3, Mpl, Pdpk1, Ptk2, Ptpn1, Rap1a, Rap1b, Rapgef3, Rapgef4, Rasgrp1, Rasgrp2, Shc1, Sos1, Src, Syk, Thpo, Tln1, Vwf
7	REACTOME:5417518	REACTOME_21.03.2014	GRB2:SOS provides linkage to MAPK signaling for Intergrins	Group0	4	23.5294	4.88324e-05	0.00688537	Group0=1.797621534155875E-10	Group0=7.1904861366235E-10	Fga(To), Fgb(E)(UR), Fgg(To), Fn1	100048397, Apbb1ip, Fga, Fgb, Fgg, Fn1, Gm9392, Grb2, Itga2b, Itgb3, Ptk2, Rap1a, Rap1b, Sos1, Src, Tln1, Vwf
8	REACTOME:5417522	REACTOME_21.03.2014	p130Cas linkage to MAPK signaling for integrins	Group0	5	29.4118	1.54917e-06	0.000280399	Group0=1.797621534155875E-10	Group0=7.1904861366235E-10	Crk(To), Fga(To), Fgb(E)(UR), Fgg(To), Fn1	100048397, Apbb1ip, Bcar1, Crk, Fga, Fgb, Fgg, Fn1, Gm9392, Itga2b, Itgb3, Ptk2, Rap1a, Rap1b, Src, Tln1, Vwf
9	REACTOME:5417181	REACTOME_21.03.2014	Lipid digestion, mobilization, and transport	Group1	8	16.6667	1.19662e-07	2.5129e-05	Group1=8.868022902538433E-10	Group1=2.6604068707615296E-9	Abca1, Alb(E)(To), Apoa1(To)(UR), Apoa4(UR), Apob, Apoe(UR), Plg(To), Prkaca	627816, 669888, A2m, Abca1, Abcg1, Abcg5, Abcg8, Abhd5, Alb, Amn, Apoa1, Apoa2, Apoa4, Apoa5, Apob, Apoc3, Apoc4, Apoe, Bmp1, Cav1, Cel, Clps, Cubn, Fabp4, Gm9315, Hspg2, Lcat, Ldlr, Ldlrap1, Lipc, Lipe, Lpl, Mgll, Mttp, Npc1l1, P4hb, Plg, Plin1, Pltp, Pnlip, Ppp1ca, Ppp1cb, Ppp1cc, Prkaca, Prkacb, Sar1b, Scarb1, Sdc1
10	REACTOME:5417263	REACTOME_21.03.2014	Lipoprotein metabolism	Group1	7	24.1379	5.04864e-08	1.09051e-05	Group1=8.868022902538433E-10	Group1=2.6604068707615296E-9	Abca1, Alb(E)(To), Apoa1(To)(UR), Apoa4(UR), Apob, Apoe(UR), Plg(To)	669888, A2m, Abca1, Abcg1, Alb, Amn, Apoa1, Apoa2, Apoa4, Apoa5, Apob, Apoc3, Apoc4, Apoe, Bmp1, Cubn, Hspg2, Lcat, Ldlr, Ldlrap1, Lipc, Lpl, Mttp, P4hb, Plg, Pltp, Sar1b, Scarb1, Sdc1
11	REACTOME:5417306	REACTOME_21.03.2014	Chylomicron-mediated lipid transport	Group1	4	22.2222	6.21778e-05	0.00864271	Group1=8.868022902538433E-10	Group1=2.6604068707615296E-9	Apoa1(To)(UR), Apoa4(UR), Apob, Apoe(UR)	669888, Apoa1, Apoa2, Apoa4, Apoa5, Apob, Apoc3, Apoc4, Apoe, Hspg2, Ldlr, Ldlrap1, Lipc, Lpl, Mttp, P4hb, Sar1b, Sdc1
12	REACTOME:5417492	REACTOME_21.03.2014	HDL-mediated lipid transport	Group1	4	28.5714	2.11459e-05	0.00323532	Group1=8.868022902538433E-10	Group1=2.6604068707615296E-9	Abca1, Alb(E)(To), Apoa1(To)(UR), Apoe(UR)	A2m, Abca1, Abcg1, Alb, Amn, Apoa1, Apoc3, Apoc4, Apoe, Bmp1, Cubn, Lcat, Pltp, Scarb1
13	REACTOME:5417959	REACTOME_21.03.2014	Binding and Uptake of Ligands by Scavenger Receptors	Group1	8	13.5593	6.2649e-07	0.00011966	Group1=8.868022902538433E-10	Group1=2.6604068707615296E-9	Alb(E)(To), Apoa1(To)(UR), Apob, Apoe(UR), Hpx(E), Hsp90aa1, Hsp90b1, Hyou1(To)	100044770, 100045791, 100046269, 100046552, 100046701, 100046740, 100047053, 100047070, 100047132, 100047162, 545679, 665937, 675735, 676175, Alb, Ambp, Apoa1, Apob, Apoe, Apol10a, Apol10b, Apol10c-ps, Calr, Cd163, Cd36, Col1a1, Col1a2, Col3a1, Col4a1, Col4a2, Colec11, Colec12, Fth1, Ftl1, Ftl2, Gm10116, Gm20746, Gm3758, Gm5222, Hba-a1, Hba-a2, Hp, Hpx, Hsp90aa1, Hsp90b1, Hsph1, Hyou1, Lrp1, Marc…
14	REACTOME:5417971	REACTOME_21.03.2014	Scavenging by Class F Receptors	Group1	3	50	3.70691e-05	0.00533795	Group1=8.868022902538433E-10	Group1=2.6604068707615296E-9	Apob, Hsp90aa1, Hyou1(To)	Apob, Calr, Hsp90aa1, Hsph1, Hyou1, Scarf1
15	WP:373	WikiPathways_21.03.2014	IL-3 Signaling Pathway	Group2, Group5	13	12.7451	3.69942e-10	8.65665e-08	Group2=1.901739562007198E-13, Group5=8.861224581488141E-16	Group2=9.50869781003599E-13, Group5=5.316734748892885E-15	Akt1, Atf2, Bad, Bcl2, Cdc42, Creb1, Crk(To), Mapk8, Nfkb1, Prkaca, Ptpn11, Pxn, Raf1	100047997, Akt1, Atf1, Atf2, Bad, Bax, Bcl2, Bcl2l1, Bcl2l11, Birc5, Bmx, Cbl, Cdc42, Chek1, Cish, Creb1, Crk, Crkl, Csf2rb, Dnm1, Fcer2a, Fes, Foxo1, Fyn, Gab1, Gab2, Gata1, Gata2, Gm11787, Gm1862, Gnb2l1, Grb2, Gsk3a, Gsk3b, Hck, Hras, Hspb1, Id1, Il3, Il3ra, Inpp5d, Jak1, Jak2, Kcnip3, Kras, Lck, Lyn, Map2k1, Mapk1, Mapk14, Mapk3, Mapk7, Mapk8, Mapk9, Mapkapk2, Matk, Mmp2, Mmp9, Mras, Nfkb1, P…
16	WP:450	WikiPathways_21.03.2014	IL-2 Signaling Pathway	Group2, Group5	9	11.6883	4.47355e-07	8.63395e-05	Group2=1.901739562007198E-13, Group5=8.861224581488141E-16	Group2=9.50869781003599E-13, Group5=5.316734748892885E-15	Akt1, Bcl2, Creb1, Crk(To), Hsp90aa1, Mapk8, Nfkb1, Ptpn11, Raf1	Akt1, Bcl2, Cbl, Cd53, Chuk, Cish, Creb1, Crk, Crkl, Eif3b, Eif4e, Ets1, Ets2, Foxo3, Fyn, Gab2, Gm11787, Gnb2l1, Grb2, Hsp90aa1, Icam1, Ifna1, Il2, Il2ra, Il2rb, Il2rg, Irs1, Irs2, Itm2b, Jak1, Jak2, Jak3, Kras, Lck, Lyn, Map2k1, Map2k2, Mapk1, Mapk14, Mapk3, Mapk8, Mapk9, Mapkapk2, Mknk1, Mtor, Nfkb1, Nmi, Nr3c1, Pik3ca, Pik3cb, Pik3cd, Pik3cg, Pik3r1, Pik3r2, Plcb1, Prkcz, Ptk2b, Ptpn11, Ptpn6…
17	WP:493	WikiPathways_21.03.2014	MAPK signaling pathway	Group2, Group5	19	11.875	9.08293e-14	2.19807e-11	Group2=1.901739562007198E-13, Group5=8.861224581488141E-16	Group2=9.50869781003599E-13, Group5=5.316734748892885E-15	Akt1, Atf2, Casp3, Casp9, Cdc42, Crk(To), Egf, Egfr, Fos, Hspa1a, Hspa5, Mapk8, Mapt, Nfkb1, Nr4a1, Prkaca, Raf1, Tnf, Trp53	100047997, Acvr1b, Acvr1c, Akt1, Akt2, Akt3, Arrb1, Arrb2, Atf2, Atf4, Bdnf, Braf, Casp1, Casp2, Casp3, Casp6, Casp7, Casp8, Casp9, Cd14, Cdc25b, Cdc42, Crk, Crkl, Daxx, Ddit3, Dusp1, Dusp10, Dusp4, Dusp5, Dusp6, Dusp7, Ecsit, Egf, Egfr, Elk1, Fas, Fasl, Fgf4, Flna, Fos, Gadd45a, Gck, Gna12, Grb2, Gstt2, Hspa1a, Hspa5, Hspa8, Hspb1, Hspb2, Ikbkb, Ikbkg, Il1a, Il1b, Il1r1, Il1r2, Jun, Jund, Kras, …
18	KEGG:04932	KEGG_21.03.2014	Non-alcoholic fatty liver disease (NAFLD)	Group2, Group5	11	6.875	4.9235e-06	0.000841919	Group2=1.901739562007198E-13, Group5=8.861224581488141E-16	Group2=9.50869781003599E-13, Group5=5.316734748892885E-15	Akt1, Casp3, Cdc42, Cycs, Mapk8, Ndufa8(Co), Ndufs1(Co), Ndufv1(To), Nfkb1, Ppara, Tnf	100046079, 100048613, 100504968, 631040, 635087, 675851, Adipoq, Adipor1, Adipor2, Akt1, Akt2, Akt3, Atf4, Bax, Bcl2l11, Bid, COX1, COX2, COX3, CYTB, Casp3, Casp7, Casp8, Cdc42, Cebpa, Cox4i1, Cox4i2, Cox5a, Cox5b, Cox6a1, Cox6a2, Cox6b1, Cox6b2, Cox6c, Cox7a1, Cox7a2, Cox7a2l, Cox7b, Cox7b2, Cox7c, Cox8a, Cox8b, Cox8c, Cyc1, Cycs, Cyct, Cyp2e1, Ddit3, Eif2ak3, Eif2s1, Ern1, Fas, Fasl, Gm3244, Gm…
19	WP:157	WikiPathways_21.03.2014	Glycolysis and Gluconeogenesis	Group3	8	14.8148	3.09798e-07	6.10301e-05	Group3=9.817428228756587E-5	Group3=9.817428228756587E-5	Aldoa(To), Aldoc(To), Eno1(E)(DR), Fbp1(DR), Gapdh, Mdh1(DR), Mdh2, Pck1	100045967, 100048117, 100503183, 100505181, Aldoa, Aldoart1, Aldob, Aldoc, Dlat, Dld, Eno1, Eno2, Eno3, Fbp1, Fbp2, G6pc, Gapdh, Gapdhs, Gck, Gm20899, Gm5506, Gm5514, Got1, Got2, Gpi1, Hk1, Hk2, Hk3, Ldha, Ldhb, Ldhc, Mdh1, Mdh2, Pck1, Pcx, Pdha1, Pdha2, Pdhb, Pdhx, Pfkl, Pfkm, Pfkp, Pgam1, Pgam2, Pgk1, Pgk2, Pklr, Pkm, Slc2a1, Slc2a2, Slc2a3, Slc2a4, Slc2a5, Tpi1
20	REACTOME:5416686	REACTOME_21.03.2014	Glucose metabolism	Group3	10	10.101	4.03453e-07	7.82698e-05	Group3=9.817428228756587E-5	Group3=9.817428228756587E-5	Aldoa(To), Aldoc(To), Eno1(E)(DR), Fbp1(DR), Gapdh, Mdh1(DR), Mdh2, Pck1, Ppp2r1a, Prkaca	100044223, 100044385, 100044724, 100044981, 100045065, 100046067, 100046806, 100047352, 100047762, 100048117, 100048291, 100048438, 100048669, 639567, 675602, Agl, Aldoa, Aldob, Aldoc, Calm1, Calm2, Calm3, Eno1, Eno2, Eno3, Fbp1, Fbp2, Gapdh, Gapdhs, Gbe1, Gm10327, Gm10358, Gm10359, Gm11759, Gm12033, Gm13215, Gm13882, Gm14148, Gm16470, Gm20899, Gm2574, Gm3222, Gm3272, Gm3534, Gm5506, Gm5863, Gm72…
21	REACTOME:5416687	REACTOME_21.03.2014	Metabolism of carbohydrates	Group3	13	4.5614	5.6361e-05	0.00789054	Group3=9.817428228756587E-5	Group3=9.817428228756587E-5	Aldoa(To), Aldoc(To), Bgn, Eno1(E)(DR), Fbp1(DR), Gapdh, Mdh1(DR), Mdh2, Pck1, Ppp2r1a, Prkaca, Sdc2, Tpr	100039128, 100043412, 100043998, 100044223, 100044297, 100044385, 100044724, 100044981, 100045065, 100045283, 100046067, 100046701, 100046806, 100047167, 100047352, 100047762, 100047776, 100047888, 100047934, 100048117, 100048291, 100048438, 100048669, 109960, 11723, 634148, 634555, 639567, 675602, 675709, 69096, Aaas, Abcc5, Agl, Agrn, Aldoa, Aldob, Aldoc, Amy1, Amy2a2, Amy2a3, Amy2a4, Amy2a5, A…
22	KEGG:00330	KEGG_21.03.2014	Arginine and proline metabolism	Group4	8	13.7931	5.47256e-07	0.000105073	Group4=2.072032620366118E-7	Group4=4.144065240732236E-7	Agmat(DR), Arg1(DR), Arg2(To), Ass1(Co), Ckb(To), Cps1(DR), Nos2, Nos3	Acy1, Adc, Agmat, Aldh18a1, Aldh1b1, Aldh2, Aldh3a2, Aldh4a1, Aldh7a1, Aldh9a1, Amd1, Aoc1, Arg1, Arg2, Asl, Ass1, Carns1, Ckb, Ckm, Ckmt1, Ckmt2, Cndp1, Cndp2, Cps1, Dao, Gamt, Gatm, Gls, Gls2, Glud1, Glul, Gm14680, Got1, Got2, Hoga1, Lap3, Maoa, Maob, Nags, Nos1, Nos2, Nos3, Oat, Odc1, Otc, P4ha1, P4ha2, P4ha3, Prodh, Prodh2, Pycr1, Pycr2, Pycrl, Sat1, Sat2, Smox, Sms, Srm
23	WP:426	WikiPathways_21.03.2014	Urea cycle and metabolism of amino groups	Group4	5	23.8095	4.89347e-06	0.000841677	Group4=2.072032620366118E-7	Group4=4.144065240732236E-7	Arg1(DR), Arg2(To), Ass1(Co), Ckb(To), Cps1(DR)	Acy1, Aldh18a1, Arg1, Arg2, Asl, Ass1, Ckb, Ckm, Cps1, Gamt, Gatm, Glud1, Gm14680, Nags, Oat, Odc1, Otc, Pycr1, Pycrl, Sms, Srm
24	WP:662	WikiPathways_21.03.2014	Amino Acid metabolism	Group4	8	8.16327	2.95428e-05	0.00434279	Group4=2.072032620366118E-7	Group4=4.144065240732236E-7	Arg1(DR), Arg2(To), Ass1(Co), Cps1(DR), Hal(Co), Mdh1(DR), Mdh2, Pck1	100504962, 640248, Acaa1a, Acadm, Acly, Aco2, Acss1, Adh1, Adh4, Adh5, Adh7, Aldh18a1, Aldh1a1, Aldh7a1, Aoc3, Arg1, Arg2, Asl, Asns, Ass1, Auh, Bcat1, Bhmt, Cad, Cbs, Cps1, Cs, Cth, Dbh, Ddc, Dld, Dlst, Ehhadh, Eprs, Fah, Farsb, Fh1, Ftcd, G6pc2, Gclm, Gls, Glud1, Glul, Gm14680, Got1, Got2, Gpt2, Gsr, Gss, Gsta4, Hadh, Hal, Hdc, Hibadh, Hibch, Hmgcl, Hmgcs2, Hnmt, Iars, Idh1, Lars2, Ldha, Maoa, …
25	REACTOME:5416707	REACTOME_21.03.2014	Metabolism of amino acids and derivatives	Group4	11	5.58376	3.5065e-05	0.00508442	Group4=2.072032620366118E-7	Group4=4.144065240732236E-7	Agmat(DR), Arg1(DR), Arg2(To), Ass1(Co), Bckdha(DR), Ckb(To), Cps1(DR), Haao(DR), Hal(Co), Psmc5(To), Psmd11(To)	100044135, 100047252, 100047762, 100047801, 100047905, 100048676, 100048803, 100048832, 11703, 545999, Aadat, Aanat, Aass, Acad8, Acadsb, Acat1, Acmsd, Adc, Adi1, Afmid, Agmat, Agxt, Agxt2, Ahcy, Aldh18a1, Aldh4a1, Aldh6a1, Aldh7a1, Aldh9a1, Amd-ps3, Amd1, Amdhd1, Apip, Arg1, Arg2, Asl, Asns, Ass1, Auh, Azin1, Bbox1, Bcat1, Bcat2, Bckdha, Bckdhb, Bhmt, Cbs, Ccbl1, Ccbl2, Cdo1, Cga, Ckb, Ckm, Ckmt…
26	WP:85	WikiPathways_21.03.2014	Focal Adhesion	Group5	14	7.44681	8.7859e-08	1.8714e-05	Group5=8.861224581488141E-16	Group5=5.316734748892885E-15	Actb, Akt1, Bad, Bcl2, Cdc42, Crk(To), Egf, Egfr, Fn1, Mapk8, Pten, Pxn, Raf1, Vasp	Actb, Actg1, Actn1, Akt1, Akt2, Akt3, Araf, Arhgap5, Bad, Bcar1, Bcl2, Birc2, Birc3, Blk, Braf, Capn1, Cav1, Cav2, Cav3, Ccnd1, Ccnd2, Ccnd3, Cdc42, Chad, Col11a1, Col11a2, Col1a1, Col1a2, Col2a1, Col3a1, Col4a1, Col4a2, Col4a4, Col4a6, Col5a1, Col5a2, Col5a3, Col6a2, Crk, Crkl, Diap1, Dock1, Egf, Egfr, Elk1, Erbb2, Farp2, Fgr, Figf, Flna, Flt1, Fn1, Fyn, Gm11836, Gm12715, Gm12844, Gm5526, Grb2, …
27	WP:193	WikiPathways_21.03.2014	Signaling of Hepatocyte Growth Factor Receptor	Group5	7	20.5882	1.65183e-07	3.38625e-05	Group5=8.861224581488141E-16	Group5=5.316734748892885E-15	Crk(To), Fos, Mapk8, Pten, Ptpn11, Pxn, Raf1	Crk, Crkl, Dock1, Elk1, Fos, Gab1, Grb2, Hgf, Hras, Itga1, Itgb1, Jun, Map2k1, Map2k2, Map4k1, Mapk1, Mapk3, Mapk8, Met, Pak1, Pik3ca, Pten, Ptk2, Ptk2b, Ptpn11, Pxn, Raf1, Rap1a, Rap1b, Rapgef1, Rasa1, Sos1, Src, Stat3
28	WP:571	WikiPathways_21.03.2014	FAS pathway and Stress induction of HSP regulation	Group5	7	18.9189	3.06404e-07	6.0668e-05	Group5=8.861224581488141E-16	Group5=5.316734748892885E-15	Apaf1, Bcl2, Casp3, Casp9, Lmna(To), Mapk8, Tnf	Apaf1, Arhgdib, Bcl2, Casp3, Casp6, Casp7, Casp8, Casp9, Cflar, Daxx, Dffa, Dffb, Fadd, Faf1, Fas, Fasl, Gstt2, Hspb1, Il1a, Jun, Lmna, Lmnb1, Lmnb2, Map2k4, Map3k1, Map3k7, Mapk8, Mapkapk2, Mapkapk3, Pak1, Pak2, Parp1, Prkdc, Rb1, Ripk2, Sptan1, Tnf
29	WP:572	WikiPathways_21.03.2014	EGFR1 Signaling Pathway	Group5	16	9.09091	5.39536e-10	1.25712e-07	Group5=8.861224581488141E-16	Group5=5.316734748892885E-15	Akt1, Casp9, Cdc42, Creb1, Crk(To), Egf, Egfr, Eps15, Fos, Htt, Mapk8, Pebp1(UR), Pld2, Ptpn11, Pxn, Raf1	100048268, Abi1, Akt1, Ap2a1, Appl1, Appl2, Araf, Arf4, Asap1, Atf1, Bcar1, Camk2a, Casp9, Cav1, Cav2, Cbl, Cblb, Cblc, Cdc42, Ceacam1, Cebpa, Cebpb, Creb1, Crk, Crkl, Csk, Ctnnd1, Dnm1, Dok2, Dusp1, Eef1a1, Egf, Egfr, Elf3, Elk1, Elk4, Epn1, Eps15, Eps15l1, Eps8, Errfi1, Fos, Foxo1, Gab1, Gab2, Git1, Gja1, Gm1862, Grb10, Grb14, Grb2, Grb7, Hat1, Hdac1, Hip1, Hras, Htt, Inppl1, Itch, Jak1, Jak2, …
30	KEGG:04012	KEGG_21.03.2014	ErbB signaling pathway	Group5	8	9.1954	1.23089e-05	0.00196942	Group5=8.861224581488141E-16	Group5=5.316734748892885E-15	Abl1, Akt1, Bad, Crk(To), Egf, Egfr, Mapk8, Raf1	Abl1, Abl2, Akt1, Akt2, Akt3, Araf, Areg, Bad, Braf, Btc, Camk2a, Camk2b, Camk2d, Camk2g, Cbl, Cblb, Cblc, Cdkn1a, Cdkn1b, Crk, Crkl, Egf, Egfr, Eif4ebp1, Elk1, Erbb2, Erbb3, Erbb4, Ereg, Gab1, Grb2, Gsk3b, Hbegf, Hras, Jun, Kras, Map2k1, Map2k2, Map2k4, Map2k7, Mapk1, Mapk10, Mapk3, Mapk8, Mapk9, Mtor, Myc, Nck1, Nck2, Nras, Nrg1, Nrg2, Nrg3, Nrg4, Pak1, Pak2, Pak3, Pak4, Pak6, Pak7, Pik3ca, Pik…
31	KEGG:05200	KEGG_21.03.2014	Pathways in cancer	Group5	22	6.74847	8.85548e-11	2.1076e-08	Group5=8.861224581488141E-16	Group5=5.316734748892885E-15	Abl1, Akt1, Bad, Bcl2, Casp3, Casp9, Cdc42, Crk(To), Cycs, Egf, Egfr, Fn1, Fos, Hsp90aa1, Hsp90b1, Mapk8, Nfkb1, Nos2, Pten, Raf1, Tpr, Trp53	100862558, 101056616, 4930544G11Rik, 640611, Abl1, Akt1, Akt2, Akt3, Apc, Apc2, Appl1, Ar, Araf, Arnt, Arnt2, Axin1, Axin2, Bad, Bax, Bcl2, Bcl2l1, Bcr, Bid, Birc2, Birc3, Birc5, Birc7, Bmp2, Bmp4, Braf, Brca2, Casp3, Casp8, Casp9, Cbl, Cblb, Cblc, Ccdc6, Ccnd1, Ccne1, Ccne2, Cdc42, Cdh1, Cdk2, Cdk4, Cdk6, Cdkn1a, Cdkn1b, Cdkn2a, Cdkn2b, Cebpa, Chuk, Cks1b, Cks2, Col4a1, Col4a2, Col4a3, Col4a4, C…
32	REACTOME:5416731	REACTOME_21.03.2014	Disease	Group5	31	4.22343	1.29438e-09	2.97707e-07	Group5=8.861224581488141E-16	Group5=5.316734748892885E-15	Akr1c6(To), Akt1, Apcs(To), Apoa1(To)(UR), Apoa4(UR), Apob, Apoe(UR), App, Bad, Bgn, Casp9, Cdc42, Creb1, Egf, Egfr, Eps15, Fga(To), Gphn, Hsp90aa1, Nos2, Nos3, Nr4a1, Ppp2r1a, Prkaca, Pten, Ptpn11, Pxn, Raf1, Rbp4(E), Sdc2, Ttr(E)	100043671, 100044056, 100044211, 100044297, 100044385, 100044525, 100044530, 100044675, 100044741, 100045055, 100045283, 100045296, 100045490, 100045522, 100045796, 100045947, 100046039, 100046623, 100046643, 100046701, 100046704, 100046705, 100046757, 100046926, 100046996, 100047167, 100047385, 100047666, 100047741, 100047776, 100047888, 100048076, 100048327, 100048437, 100048669, 100048681, 100…
33	REACTOME:5416750	REACTOME_21.03.2014	Apoptosis	Group5	15	8.82353	2.92585e-09	6.64168e-07	Group5=8.861224581488141E-16	Group5=5.316734748892885E-15	Akt1, Apaf1, Bad, Bak1, Bcl2, Casp3, Casp9, Cycs, Lmna(To), Mapk8, Mapt, Psmc5(To), Psmd11(To), Tnf, Vim(UR)	100044152, 100044500, 100045925, 100046608, 100046787, 100046996, 100047666, 100048669, 100048803, 100048863, 2610018G03Rik, 637733, 639567, Acin1, Adam17, Add1, Akt1, Apaf1, Apc, Appl1, Arhgap10, Bad, Bak1, Bax, Bcap31, Bcl2, Bcl2l1, Bcl2l11, Bid, Birc2, Bmf, Bmx, Casp3, Casp6, Casp7, Casp8, Casp9, Cdh1, Cflar, Clspn, Ctnnb1, Cycs, Dapk1, Dapk2, Dapk3, Dbnl, Dffa, Dffb, Diablo, Dnm1l, Dsg1a, Dsg…
34	REACTOME:5416833	REACTOME_21.03.2014	Signaling by PDGF	Group5	13	7.83133	1.44501e-07	3.00561e-05	Group5=8.861224581488141E-16	Group5=5.316734748892885E-15	Akt1, Bad, Casp9, Creb1, Crk(To), Egf, Egfr, Nr4a1, Plg(To), Prkaca, Pten, Ptpn11, Raf1	100044475, 100044675, 100045296, 100045947, 100046704, 100047385, 100047666, 100048681, 100048834, 640441, Adcy1, Adcy2, Adcy3, Adcy4, Adcy5, Adcy7, Adcy9, Adrbk1, Akt1, Akt1s1, Bad, Bcar1, Btc, Calm1, Calm2, Calm3, Camk4, Casp9, Cd19, Cd80, Cd86, Cdk1, Cdkn1a, Cdkn1b, Chuk, Col4a1, Col4a2, Col4a3, Col4a4, Col4a5, Col6a1, Col6a2, Col9a1, Col9a2, Col9a3, Creb1, Crk, Crkl, Egf, Egfr, Erbb2, Erbb3, …
35	KEGG:04066	KEGG_21.03.2014	HIF-1 signaling pathway	None	11	9.64912	1.6645e-07	3.39558e-05	None=NaN	None=NaN	Akt1, Aldoa(To), Angpt1, Bcl2, Egf, Egfr, Eno1(E)(DR), Gapdh, Nfkb1, Nos2, Nos3	100048117, 101056616, 1300017J02Rik, Akt1, Akt2, Akt3, Aldoa, Angpt1, Angpt2, Angpt4, Arnt, Bcl2, Camk2a, Camk2b, Camk2d, Camk2g, Cdkn1a, Cdkn1b, Crebbp, Cul2, Cybb, Edn1, Egf, Egfr, Egln1, Egln2, Egln3, Eif4e, Eif4e1b, Eif4e2, Eif4ebp1, Eno1, Eno2, Eno3, Ep300, Epo, Erbb2, Flt1, Gapdh, Gm20899, Gm5506, Gm9840, Hif1a, Hk1, Hk2, Hk3, Hkdc1, Hmox1, Ifng, Ifngr1, Ifngr2, Igf1, Igf1r, Il6, Il6ra, Ins…
36	KEGG:04141	KEGG_21.03.2014	Protein processing in endoplasmic reticulum	None	11	6.50888	8.32823e-06	0.0013575	None=NaN	None=NaN	Bak1, Bcl2, Canx, Ganab(To), Hsp90aa1, Hsp90b1, Hspa1a, Hspa5, Hyou1(To), Mapk8, Pdia4(To)	Amfr, Atf4, Atf6, Atf6b, Atxn3, Bag1, Bag2, Bak1, Bax, Bcap31, Bcl2, Calr, Canx, Capn1, Capn2, Casp12, Ckap4, Cryaa, Cryab, Cul1, Dad1, Ddit3, Ddost, Derl1, Derl2, Derl3, Dnaja1, Dnaja2, Dnajb1, Dnajb11, Dnajb12, Dnajb2, Dnajc1, Dnajc10, Dnajc3, Dnajc5, Dnajc5b, Dnajc5g, Edem1, Edem2, Edem3, Eif2ak1, Eif2ak2, Eif2ak3, Eif2ak4, Eif2s1, Erlec1, Ern1, Ero1l, Ero1lb, Erp29, Fbxo2, Fbxo6, Ganab, Gm101…
